# Supplementary material for: circ-EGFR is a predictor of response to Cetuximab and a potential target in colorectal cancer
Source: EMBO Mol Med. 2025 Nov 10;17(12):3525–54. doi: 10.1038/s44321-025-00333-0 (PMC12686431; doi:10.1038/s44321-025-00333-0)
Supplement: Supplementary file 1 — Table EV1 [file 44321_2025_333_MOESM1_ESM.xlsx]

## Sheet: Sheet1
Table EV1. The cetuximab sensitivity of 8 KRAS wild-type cell lines from the GDSC database.
Cell line	Tissue	Tissue subtype	IC50 (μM)
DiFi	Digestive system	Large intestine	1.26
SW48	Digestive system	Large intestine	55.54
C2BBe1	Digestive system	Large intestine	104.54
HT-29	Digestive system	Large intestine	647.66
COLO-320-HSR	Digestive system	Large intestine	671.72
CaR-1	Digestive system	Large intestine	1066.92
NCI-H716	Digestive system	Large intestine	1081.79
SNU-C1	Digestive system	Large intestine	2589.35
