# Supplementary material for: circ-EGFR is a predictor of response to Cetuximab and a potential target in colorectal cancer
Source: EMBO Mol Med. 2025 Nov 10;17(12):3525–54. doi: 10.1038/s44321-025-00333-0 (PMC12686431; doi:10.1038/s44321-025-00333-0)
Supplement: Supplementary file 2 — Table EV2 [file 44321_2025_333_MOESM2_ESM.xlsx]

## Sheet: Sheet1
Table EV2. Cloning sequence or targeting sequence used in this study.
Constructs	Sequence
circ-EGFR (WT)	TGAGCCAAGGGAGTTTGTGGAGAACTCTGAGTGCATACAGTGCCACCCAGAGTGCCTGCCTCAGGCCATGAACATCACCTGCACAGGACGGGGACCAGACAACTGTATCCAGTGTGCCCACTACATTGACGGCCCCCACTGCGTCAAGACCTGCCCGGCAGGAGTCATGGGAGAAAACAACACCCTGGTCTGGAAGTACGCAGACGCCGGCCATGTGTGCCACCTGTGCCATCCAAACTGCACCTACGG
circ-EGFR (MUT)	TGAGCCAAGGGAGTTTGTGGAGAACTCTGAGTGCATACAGTGCCACCCAGAGTGCCTGCCTCAGGCCATGAACATCACCTGCACAGGACGGGGACCAGACAACTGTATCCAGTGTGCCCACTACATTGACGGCCCCCACTGCGTCAAGACCTGCCCGGCAGGAGTCATGGGAGAAAACAACACCCTGGTCTGGAAGTACGCAGACGCATTAACGTGTTGCCACCTGTGCCATCCAAACTGCACCTACGG
3' UTR GAS1 (WT)	CAGATTGTGGCCAGTGAGGATATTATAATCCTATGTAAACAGAAAAGTCCCACTTACCGATTCATTCTTTCACTGTTTGTATCTGCGCCCAGAATTCTCAGTGACGTGGGGGTGAGGGTGGGTGGCGATTGCCTTAGAGGGAACCCCTAAATTGGTTTTGGATAAGTTTGAGCCCTTGACCTTAATTTCATTGCTACCACTCTGATCTCTTAGCACATTTCTTAGGATTAAGGGTCCAAAAATGCTGATCTAAGGGGTTGCCATGGTGTTGAACAATGCAACTTTTTATTTAAAAAAGCTCTGCACTGCCATGTATGAAAGTCTCTTTATGATGTTTGTTTTTTTGTCATTTTTGTTCTTTACATCAAGAAATTTTATGTTTAAATATGCGGAGAATGT…
3' UTR GAS1 (MUT)	CAGATTGTGGCCAGTGAGGATATTATAATCCTATGTAAACAGAAAAGTCCCACTTACCGATTCATTCTTTCACTGTTTGTATCTGCGCCCAGAATTCTCAGTGACGTGGGGGTGAGGGTGGGTGGCGATTGCCTTAGAGGGAACCCCTAAATTGGTTTTGGATAAGTTTGAGCCCTTGACCTTAATTTCATTGCTACCACTCTGATCTCTTAGCACATTTCTTAGGATTAAGGGTCCAAAAATGCTGATCTAAGGGGTTGCCATGGTGTTGAACAATGCAACTTTTTATTTAAAAAAGCTCTGCACTTAACGTGCTGAAAGTCTCTTTATGATGTTTGTTTTTTTGTCATTTTTGTTCTTTACATCAAGAAATTTTATGTTTAAATATGCGGAGAATGT…
circ-EGFR OE	AGTGCTGAGATTACAGGCGTGAGCCACCACCCCCGGCCCACTTTTTGTAAAGGTACGTACTAATGACTTTTTTTTTATACTTCAGTGAGCCAAGGGAGTTTGTGGAGAACTCTGAGTGCATACAGTGCCACCCAGAGTGCCTGCCTCAGGCCATGAACATCACCTGCACAGGACGGGGACCAGACAACTGTATCCAGTGTGCCCACTACATTGACGGCCCCCACTGCGTCAAGACCTGCCCGGCAGGAGTCATGGGAGAAAACAACACCCTGGTCTGGAAGTACGCAGACGCCGGCCATGTGTGCCACCTGTGCCATCCAAACTGCACCTACGGGTAAGAAGCAAGGAAAAGAATTAGGCTCGGCACGGTAGCTCACACCTGTAATCCCAGCA
sh-circ-EGFR-1	GCACCTACGGTGAGCCAAGGG
sh-cir-cEGFR-2	CACCTACGGTGAGCCAAGG
sh-NC	GTTCTCCGAACGTGTCACGT
miR-942-3p mimics	CACAUGGCCGAAACAGAGAAGU
