# Supplementary material for: circ-EGFR is a predictor of response to Cetuximab and a potential target in colorectal cancer
Source: EMBO Mol Med. 2025 Nov 10;17(12):3525–54. doi: 10.1038/s44321-025-00333-0 (PMC12686431; doi:10.1038/s44321-025-00333-0)
Supplement: Supplementary file 3 — Table EV3 [file 44321_2025_333_MOESM3_ESM.xlsx]

## Sheet: Sheet1
Table EV3. List of primers for RT-qPCR used in this study.
Gene	Forward	Reverse
circ-EGFR	5'-CCAAACTGCACCTACGGTGA-3'	5'-GTCCTGTGCAGGTGATGTTC-3'
EGFR	5'-GCCTTGACTGAGGACAGCATA-3'	5'-GGCTGGACAGTGTTGAGATAC-3'
PGGT1B	5'-CCAAGTGGCCAGACAGTCAT-3'	5'-AGAAGGCGTTCAGAAGTCCG-3'
GAS1	5'-GAGCCGCTACCTGACCTACT-3'	5'-ATGTCCTCAATGACGGTGCG-3'
RNF44	5'-CAGACATAGAGCAGCTCCCG-3'	5'-GAACTCATGGTTGCAGGGGA-3'
Actin	5'-CCTTTGCCGATCCGCCG-3'	'5'-GATATCATCCATGGTGAGCTGG-3'
Note: The primers of miRNAs were purchased from Qiagen, Valencia, CA
