# Supplementary material for: circ-EGFR is a predictor of response to Cetuximab and a potential target in colorectal cancer
Source: EMBO Mol Med. 2025 Nov 10;17(12):3525–54. doi: 10.1038/s44321-025-00333-0 (PMC12686431; doi:10.1038/s44321-025-00333-0)
Supplement: Supplementary file 4 — Table EV4 [file 44321_2025_333_MOESM4_ESM.xlsx]

## Sheet: Sheet1
Table EV4. List of primary antibodies for western blotting.
Target	Cat No.	Company	RRID	Dilution
GAS1	17903-1-AP	Proteintech Group Inc, IL, USA	AB_2878463	1:500
Bax	5023s	Cell Signaling Technology, MA, USA	AB_10557411	1:1000
Cleaved Caspase 3	9661s	Cell Signaling Technology, MA, USA	AB_2341188	1:1000
Cleaved Caspase 9	#9509	Cell Signaling Technology, MA, USA	AB_2073476	1:1000
SHH	20697-1-AP	Proteintech Group Inc, IL, USA	AB_1069482	1:500
SMO	66851-1-Ig	Proteintech Group Inc, IL, USA	AB_2882191	1:1000
GLI1	66905-1-Ig	Proteintech Group Inc, IL, USA	AB_2882232	1:2000
GAPDH	10494-1-AP	Proteintech Group Inc, IL, USA	AB_2263076	1:5000
β-Actin	58169s	Cell Signaling Technology, MA, USA	AB_2750839	1:5000
