# Supplementary material for: circ-EGFR is a predictor of response to Cetuximab and a potential target in colorectal cancer
Source: EMBO Mol Med. 2025 Nov 10;17(12):3525–54. doi: 10.1038/s44321-025-00333-0 (PMC12686431; doi:10.1038/s44321-025-00333-0)
Supplement: Supplementary file 6 — Source data Fig. 1 [file 44321_2025_333_MOESM6_ESM.zip]

Archive with 45 entries (30 files):
- Figure 1/.DS_Store
- Figure 1/1A/
- Figure 1/1A/Figure 1A_qPCR.xlsx
- Figure 1/1B/
- Figure 1/1B/.DS_Store
- Figure 1/1B/B3151.YL365-circEGFR.M13F(-47).YP1377257.E03.B0950.ab1
- Figure 1/1B/B3151.YL365-circEGFR.M13F(-47).YP1377257.E03.B0950.seq
- Figure 1/1C/
- Figure 1/1C/.DS_Store
- Figure 1/1C/DiFi/
- Figure 1/1C/DiFi/DiFi_gel.tif
- Figure 1/1C/SW48/
- Figure 1/1C/SW48/SW48_gel.tif
- Figure 1/1D/
- Figure 1/1D/Figure 1D_RNase R treatment.xlsx
- Figure 1/1E/
- Figure 1/1E/.DS_Store
- Figure 1/1E/DiFi/
- Figure 1/1E/DiFi/circEGFR.tiff
- Figure 1/1E/DiFi/DAPI.tiff
- Figure 1/1E/DiFi/Merge.tiff
- Figure 1/1E/DiFi/miR-942-3p.tiff
- Figure 1/1E/SW48/
- Figure 1/1E/SW48/circEGFR.tiff
- Figure 1/1E/SW48/DAPI.tiff
- Figure 1/1E/SW48/Merge.tiff
- Figure 1/1E/SW48/miR-942-3p.tiff
- Figure 1/1F/
- Figure 1/1F/Figure 1F_qPCR.xlsx
- Figure 1/1G/
- Figure 1/1G/Figure 1G_ROC.xlsx
- Figure 1/1H/
- Figure 1/1H/.DS_Store
- Figure 1/1H/1. Raw data/
- Figure 1/1H/1. Raw data/.DS_Store
- Figure 1/1H/1. Raw data/Overtreatment_data.xlsx
- Figure 1/1H/1. Raw data/Overtreatment_raw data.xlsx
- Figure 1/1H/1. Raw data/Undertreatment_data.xlsx
- Figure 1/1H/1. Raw data/Undertreatment_raw data.xlsx
- Figure 1/1H/2. Comparison results/
- Figure 1/1H/2. Comparison results/.DS_Store
- Figure 1/1H/2. Comparison results/1-Undertreatment_results.xlsx
- Figure 1/1H/2. Comparison results/Overtreatment_results.xlsx
- Figure 1/1I/
- Figure 1/1I/Figure 1I_survival.xlsx
