# Supplementary material for: circ-EGFR is a predictor of response to Cetuximab and a potential target in colorectal cancer
Source: EMBO Mol Med. 2025 Nov 10;17(12):3525–54. doi: 10.1038/s44321-025-00333-0 (PMC12686431; doi:10.1038/s44321-025-00333-0)
Supplement: Supplementary file 6 — Source data Fig. 1 [file 44321_2025_333_MOESM6_ESM.zip › Figure 1/1A/Figure 1A_qPCR.xlsx]

## Sheet: circEGFR cell line
circ-EGFR expression in CRC cell lines
Sample Name	Target Name	CT	ΔCT	expression
CaCO2	circ-EGFR	31.43	14.6821	-4.41976
CaCO2	circ-EGFR	31.3974	14.5897	-4.39195
CaCO2	circ-EGFR	31.8026	14.4702	-4.35598
DiFi	circ-EGFR	24.6291	8.60356	-2.58993
DiFi	circ-EGFR	24.6022	7.97594	-2.401
DiFi	circ-EGFR	24.5884	7.82216	-2.35471
HT29	circ-EGFR	27.8199	13.3664	-4.0237
HT29	circ-EGFR	28.0216	13.5949	-4.09246
HT29	circ-EGFR	27.9263	13.3293	-4.01251
SW48	circ-EGFR	27.3626	9.50422	-2.86106
SW48	circ-EGFR	27.616	9.73523	-2.9306
SW48	circ-EGFR	27.8165	9.63072	-2.89914
SNU-C1	circ-EGFR	42.554	18.9357	-5.70021
SNU-C1	circ-EGFR	41.3832	17.693	-5.32612
SNU-C1	circ-EGFR	41.9686	18.1728	-5.47056
