# Supplementary material for: circ-EGFR is a predictor of response to Cetuximab and a potential target in colorectal cancer
Source: EMBO Mol Med. 2025 Nov 10;17(12):3525–54. doi: 10.1038/s44321-025-00333-0 (PMC12686431; doi:10.1038/s44321-025-00333-0)
Supplement: Supplementary file 6 — Source data Fig. 1 [file 44321_2025_333_MOESM6_ESM.zip › Figure 1/1D/Figure 1D_RNase R treatment.xlsx]

## Sheet: DiFi
circ-EGFR expression treated with R Nase					EGFR expression treated with R Nase
ID	DiFi Mock_circ-EGFR	DiFi_R Nase_circ-EGFR			ID	DiFi Mock_EGFR	DiFi_R Nase_EGFR
Relative vallue_1	0.952721	0.846584			Relative vallue_1	0.917756	0.117378
Relative vallue_2	1.02644	0.840552			Relative vallue_2	1.12997	0.115313
Relative vallue_3	1.02083	0.819654			Relative vallue_3	0.952269	0.113043

## Sheet: SW48
circ-EGFR expression treated with R Nase					EGFR expression treated with R Nase
ID	DiFi Mock_circ-EGFR	DiFi_R Nase_circ-EGFR			ID	DiFi Mock_EGFR	DiFi_R Nase_EGFR
Relative vallue_1	0.995544	0.89174			Relative vallue_1	0.990155	0.237928
Relative vallue_2	1.00945	0.889186			Relative vallue_2	0.992916	0.202543
Relative vallue_3	0.995004	0.873925			Relative vallue_3	1.01693	0.234722
