# Supplementary material for: circ-EGFR is a predictor of response to Cetuximab and a potential target in colorectal cancer
Source: EMBO Mol Med. 2025 Nov 10;17(12):3525–54. doi: 10.1038/s44321-025-00333-0 (PMC12686431; doi:10.1038/s44321-025-00333-0)
Supplement: Supplementary file 6 — Source data Fig. 1 [file 44321_2025_333_MOESM6_ESM.zip › Figure 1/1G/Figure 1G_ROC.xlsx]

## Sheet: input
circ-EGFR expression in CRC patients with varying responses to cetuximab
RNA ID	group	circEGFR
04-029	nonrecur	-3.82755
06-040	nonrecur	-5.32514
06-043	nonrecur	-6.0912
07-060	nonrecur	-5.32514
07-076	nonrecur	-5.32514
07-081	nonrecur	-3.31079
07-083	nonrecur	-3.6258
07-088	nonrecur	-4.31223
07-090	nonrecur	-5.32514
07-116	nonrecur	-6.77204
07-120	nonrecur	-4.32383
11-001	nonrecur	-5.32514
15-014	nonrecur	-4.51167
24-028	nonrecur	-6.03152
26-003	nonrecur	-5.53735
26-005	nonrecur	-5.01757
30-002	nonrecur	-5.32514
30-010	nonrecur	-4.26862
43-011	nonrecur	-5.57093
49-003	nonrecur	-6.21194
49-014	nonrecur	-5.32514
49-019	nonrecur	-5.84887
07-102	nonrecur	-2.75501
55-007	nonrecur	-3.82772
07-098	nonrecur	-4.96336
43-021	recur	-7.84149
28-010	recur	-7.42392
06-041	recur	-4.40881
07-001	recur	-4.00126
07-070	recur	-7.75585
11-004	recur	-6.97369
24-041	recur	-4.27488
27-040	recur	-7.75585
28-017	recur	-5.45322
30-007	recur	-5.47468
30-009	recur	-4.03539
40-059	recur	-7.75585
52-010	recur	-6.07028
55-005	recur	-4.91832
55-009	recur	-6.56029
56-008	recur	-7.75585
56-010	recur	-7.75585
56-017	recur	-6.64182
56-023	recur	-7.75585
01-116	recur	-6.34806

## Sheet: results
ROC results
Performance	Value
threshold	-6.38612
specificity	0.578947
sensitivity	0.958333
AUC	0.767544
95L	0.612278
95H	0.92281
pValue	0.000732074
