# Supplementary material for: circ-EGFR is a predictor of response to Cetuximab and a potential target in colorectal cancer
Source: EMBO Mol Med. 2025 Nov 10;17(12):3525–54. doi: 10.1038/s44321-025-00333-0 (PMC12686431; doi:10.1038/s44321-025-00333-0)
Supplement: Supplementary file 6 — Source data Fig. 1 [file 44321_2025_333_MOESM6_ESM.zip › Figure 1/1H/1. Raw data/Overtreatment_data.xlsx]

## Sheet: riskOutput
ID	group	Overtreatment	circEGFR	risk	Overtreatment_circ
26	Non-responder	0	-7.84149	Non-responder	1
30	Non-responder	0	-7.75585	Non-responder	1
33	Non-responder	0	-7.75585	Non-responder	1
37	Non-responder	0	-7.75585	Non-responder	1
41	Non-responder	0	-7.75585	Non-responder	1
42	Non-responder	0	-7.75585	Non-responder	1
44	Non-responder	0	-7.75585	Non-responder	1
27	Non-responder	0	-7.42392	Non-responder	1
31	Non-responder	0	-6.97369	Non-responder	1
43	Non-responder	0	-6.64182	Non-responder	1
40	Non-responder	0	-6.56029	Non-responder	1
45	Non-responder	0	-6.34806	Non-responder	1
10	Responder	1	-6.77204	Non-responder	1
20	Responder	1	-6.21194	Responder	1
3	Responder	1	-6.0912	Responder	1
14	Responder	1	-6.03152	Responder	1
22	Responder	1	-5.84887	Responder	1
19	Responder	1	-5.57093	Responder	1
15	Responder	1	-5.53735	Responder	1
2	Responder	1	-5.32514	Responder	1
4	Responder	1	-5.32514	Responder	1
5	Responder	1	-5.32514	Responder	1
9	Responder	1	-5.32514	Responder	1
12	Responder	1	-5.32514	Responder	1
17	Responder	1	-5.32514	Responder	1
21	Responder	1	-5.32514	Responder	1
16	Responder	1	-5.01757	Responder	1
25	Responder	1	-4.96336	Responder	1
13	Responder	1	-4.51167	Responder	1
11	Responder	1	-4.32383	Responder	1
8	Responder	1	-4.31223	Responder	1
18	Responder	1	-4.26862	Responder	1
24	Responder	1	-3.82772	Responder	1
1	Responder	1	-3.82755	Responder	1
7	Responder	1	-3.6258	Responder	1
6	Responder	1	-3.31079	Responder	1
23	Responder	1	-2.75501	Responder	1
38	Non-responder	0	-6.07028	Responder	0
35	Non-responder	0	-5.47468	Responder	0
34	Non-responder	0	-5.45322	Responder	0
39	Non-responder	0	-4.91832	Responder	0
28	Non-responder	0	-4.40881	Responder	0
32	Non-responder	0	-4.27488	Responder	0
36	Non-responder	0	-4.03539	Responder	0
29	Non-responder	0	-4.00126	Responder	0
