# Supplementary material for: circ-EGFR is a predictor of response to Cetuximab and a potential target in colorectal cancer
Source: EMBO Mol Med. 2025 Nov 10;17(12):3525–54. doi: 10.1038/s44321-025-00333-0 (PMC12686431; doi:10.1038/s44321-025-00333-0)
Supplement: Supplementary file 6 — Source data Fig. 1 [file 44321_2025_333_MOESM6_ESM.zip › Figure 1/1H/1. Raw data/Undertreatment_data.xlsx]

## Sheet: riskOutput
ID	group	Undertreatment	circEGFR	risk	Undertreatment_circ	1-Undertreatment_circ
26	Non-responder	0	-7.84149	Non-responder	1	0
30	Non-responder	0	-7.75585	Non-responder	1	0
33	Non-responder	0	-7.75585	Non-responder	1	0
37	Non-responder	0	-7.75585	Non-responder	1	0
41	Non-responder	0	-7.75585	Non-responder	1	0
42	Non-responder	0	-7.75585	Non-responder	1	0
44	Non-responder	0	-7.75585	Non-responder	1	0
27	Non-responder	0	-7.42392	Non-responder	1	0
31	Non-responder	0	-6.97369	Non-responder	1	0
43	Non-responder	0	-6.64182	Non-responder	1	0
40	Non-responder	0	-6.56029	Non-responder	1	0
45	Non-responder	0	-6.34806	Non-responder	1	0
10	Responder	0	-6.77204	Non-responder	0	1
38	Non-responder	0	-6.07028	Responder	1	0
35	Non-responder	0	-5.47468	Responder	1	0
34	Non-responder	0	-5.45322	Responder	1	0
39	Non-responder	0	-4.91832	Responder	1	0
28	Non-responder	0	-4.40881	Responder	1	0
32	Non-responder	0	-4.27488	Responder	1	0
36	Non-responder	0	-4.03539	Responder	1	0
29	Non-responder	0	-4.00126	Responder	1	0
20	Responder	0	-6.21194	Responder	1	0
3	Responder	0	-6.0912	Responder	1	0
14	Responder	0	-6.03152	Responder	1	0
22	Responder	0	-5.84887	Responder	1	0
19	Responder	0	-5.57093	Responder	1	0
15	Responder	0	-5.53735	Responder	1	0
2	Responder	0	-5.32514	Responder	1	0
4	Responder	0	-5.32514	Responder	1	0
5	Responder	0	-5.32514	Responder	1	0
9	Responder	0	-5.32514	Responder	1	0
12	Responder	0	-5.32514	Responder	1	0
17	Responder	0	-5.32514	Responder	1	0
21	Responder	0	-5.32514	Responder	1	0
16	Responder	0	-5.01757	Responder	1	0
25	Responder	0	-4.96336	Responder	1	0
13	Responder	0	-4.51167	Responder	1	0
11	Responder	0	-4.32383	Responder	1	0
8	Responder	0	-4.31223	Responder	1	0
18	Responder	0	-4.26862	Responder	1	0
24	Responder	0	-3.82772	Responder	1	0
1	Responder	0	-3.82755	Responder	1	0
7	Responder	0	-3.6258	Responder	1	0
6	Responder	0	-3.31079	Responder	1	0
23	Responder	0	-2.75501	Responder	1	0
