# Supplementary material for: circ-EGFR is a predictor of response to Cetuximab and a potential target in colorectal cancer
Source: EMBO Mol Med. 2025 Nov 10;17(12):3525–54. doi: 10.1038/s44321-025-00333-0 (PMC12686431; doi:10.1038/s44321-025-00333-0)
Supplement: Supplementary file 6 — Source data Fig. 1 [file 44321_2025_333_MOESM6_ESM.zip › Figure 1/1I/Figure 1I_survival.xlsx]

## Sheet: Sheet1
circ-EGFR expression and PFS
ID	PFS_time	PFS_status	group	circ-EGFR	risk
01-116	0.734167	1	non-response	-6.34806	1
04-029	1.0825	1	response	-3.82755	1
06-040	4.5625	0	response	-5.32514	1
06-041	0.586667	1	non-response	-4.40881	1
06-043	1.27167	1	response	-6.0912	1
07-001	0.7675	1	non-response	-4.00126	1
07-060	3.15667	0	response	-5.32514	1
07-070	0.660833	1	non-response	-7.75585	0
07-076	3.06667	0	response	-5.32514	1
07-081	1.23333	1	response	-3.31079	1
07-083	1.35083	1	response	-3.6258	1
07-088	2.395	0	response	-4.31223	1
07-090	2.535	1	response	-5.32514	1
07-098	1.25	1	response	-4.96336	1
07-102	1.29333	1	response	-2.75501	1
07-116	2.00083	1	response	-6.77204	0
07-120	2.69333	0	response	-4.32383	1
11-001	1.04167	1	response	-5.32514	1
11-004	0.531667	1	non-response	-6.97369	0
15-014	1.1725	1	response	-4.51167	1
24-028	0.984167	1	response	-6.03152	1
24-041	0.446667	1	non-response	-4.27488	1
26-003	0.868333	1	response	-5.53735	1
26-005	1.6825	1	response	-5.01757	1
27-040	0.575833	1	non-response	-7.75585	0
28-010	0.271667	1	non-response	-7.42392	0
28-017	0.506667	1	non-response	-5.45322	1
30-002	1.09333	1	response	-5.32514	1
30-007	0.414167	1	non-response	-5.47468	1
30-009	0.783333	1	non-response	-4.03539	1
30-010	0.895833	1	response	-4.26862	1
40-059	0.331667	1	non-response	-7.75585	0
43-011	0.7975	1	response	-5.57093	1
43-021	0.518333	1	non-response	-7.84149	0
49-003	0.876667	1	response	-6.21194	1
49-014	1.34	1	response	-5.32514	1
49-019	1.97833	1	response	-5.84887	1
52-010	0.380833	1	non-response	-6.07028	1
55-005	0.159167	1	non-response	-4.91832	1
55-007	1.25	1	response	-3.82772	1
55-009	0.756667	1	non-response	-6.56029	0
56-008	0.255	1	non-response	-7.75585	0
56-010	0.0166667	1	non-response	-7.75585	0
56-017	0.345	1	non-response	-6.64182	0
56-023	0.504167	1	non-response	-7.75585	0
