# Supplementary material for: circ-EGFR is a predictor of response to Cetuximab and a potential target in colorectal cancer
Source: EMBO Mol Med. 2025 Nov 10;17(12):3525–54. doi: 10.1038/s44321-025-00333-0 (PMC12686431; doi:10.1038/s44321-025-00333-0)
Supplement: Supplementary file 7 — Source data Fig. 2 [file 44321_2025_333_MOESM7_ESM.zip]

Archive with 70 entries (51 files):
- Figure 2/.DS_Store
- Figure 2/2A/
- Figure 2/2A/.DS_Store
- Figure 2/2A/1. circ-EGFR expression/
- Figure 2/2A/1. circ-EGFR expression/Figure 2A_expression.xlsx
- Figure 2/2A/2. MTT/
- Figure 2/2A/2. MTT/Figure 2A_MTT.xlsx
- Figure 2/2B/
- Figure 2/2B/.DS_Store
- Figure 2/2B/1. circ-EGFR expression/
- Figure 2/2B/1. circ-EGFR expression/Figure 2B_expression.xlsx
- Figure 2/2B/2. MTT/
- Figure 2/2B/2. MTT/Figure 2B_MTT.xlsx
- Figure 2/2C/
- Figure 2/2C/.DS_Store
- Figure 2/2C/CaCO2/
- Figure 2/2C/CaCO2/.DS_Store
- Figure 2/2C/CaCO2/Rep 1/
- Figure 2/2C/CaCO2/Rep 1/.DS_Store
- Figure 2/2C/CaCO2/Rep 1/1_NC.tif
- Figure 2/2C/CaCO2/Rep 1/2_OE circ.tif
- Figure 2/2C/CaCO2/Rep 1/3_OE+NC.tif
- Figure 2/2C/CaCO2/Rep 1/4_OE+OE.tif
- Figure 2/2C/CaCO2/Rep 1/overall.tif
- Figure 2/2C/CaCO2/Rep 2/
- Figure 2/2C/CaCO2/Rep 2/1_NC.tif
- Figure 2/2C/CaCO2/Rep 2/2_OE circ.tif
- Figure 2/2C/CaCO2/Rep 2/3_OE+NC.tif
- Figure 2/2C/CaCO2/Rep 2/4_OE+OE.tif
- Figure 2/2C/CaCO2/Rep 2/overall.tif
- Figure 2/2C/CaCO2/Rep 3/
- Figure 2/2C/CaCO2/Rep 3/1_NC.tif
- Figure 2/2C/CaCO2/Rep 3/2_OE circ.tif
- Figure 2/2C/CaCO2/Rep 3/3_OE+NC.tif
- Figure 2/2C/CaCO2/Rep 3/4_OE+OE.tif
- Figure 2/2C/CaCO2/Rep 3/overall.tif
- Figure 2/2C/CaCO2/Statistical Results.xlsx
- Figure 2/2C/SNU-C1/
- Figure 2/2C/SNU-C1/.DS_Store
- Figure 2/2C/SNU-C1/Rep 1/
- Figure 2/2C/SNU-C1/Rep 1/1_EV_no drug.jpg
- Figure 2/2C/SNU-C1/Rep 1/2_OE_no drug.jpg
- Figure 2/2C/SNU-C1/Rep 1/3_EV_cetuximab.jpg
- Figure 2/2C/SNU-C1/Rep 1/4_OE_cetuximab.jpg
- Figure 2/2C/SNU-C1/Rep 2/
- Figure 2/2C/SNU-C1/Rep 2/1_EV_no drug.jpg
- Figure 2/2C/SNU-C1/Rep 2/2_OE_no drug.jpg
- Figure 2/2C/SNU-C1/Rep 2/3_EV_cetuximab.jpg
- Figure 2/2C/SNU-C1/Rep 2/4_OE_cetuximab.jpg
- Figure 2/2C/SNU-C1/Rep 3/
- Figure 2/2C/SNU-C1/Rep 3/1_EV_no drug.jpg
- Figure 2/2C/SNU-C1/Rep 3/2_OE_no drug.jpg
- Figure 2/2C/SNU-C1/Rep 3/3_EV_cetuximab.jpg
- Figure 2/2C/SNU-C1/Rep 3/4_OE_cetuximab.jpg
- Figure 2/2C/SNU-C1/Statistical Results.xlsx
- Figure 2/2D/
- Figure 2/2D/.DS_Store
- Figure 2/2D/CaCO2_Cet_OE_circEGFR.NEX.FCS
- Figure 2/2D/Figure 2D_Apoptosis.pdf
- Figure 2/2D/Figure 2D_Apoptosis.pptx
- Figure 2/2D/SNU-C1_Cet_OE_CircEGFR.NEX.FCS
- Figure 2/2E/
- Figure 2/2E/.DS_Store
- Figure 2/2E/Figure 2E_tumor volume.xlsx
- Figure 2/2F/
- Figure 2/2F/.DS_Store
- Figure 2/2F/Figure 2F_tumor weight.xlsx
- Figure 2/2G/
- Figure 2/2G/.DS_Store
- Figure 2/2G/Figure 2G_mice tumor.tif
