# Supplementary material for: circ-EGFR is a predictor of response to Cetuximab and a potential target in colorectal cancer
Source: EMBO Mol Med. 2025 Nov 10;17(12):3525–54. doi: 10.1038/s44321-025-00333-0 (PMC12686431; doi:10.1038/s44321-025-00333-0)
Supplement: Supplementary file 7 — Source data Fig. 2 [file 44321_2025_333_MOESM7_ESM.zip › Figure 2/2A/1. circ-EGFR expression/Figure 2A_expression.xlsx]

## Sheet: CaCO2
circ-EGFR expression transfected with EV and OE
Cell line	Gene	CT	△CT	circ-EGFR
CaCO2	circ-EGFR	31.5985	14.2497	-4.28958
CaCO2	circ-EGFR	33.9513	16.7598	-5.04521
CaCO2	circ-EGFR	32.5767	15.4921	-4.6636
CaCO2 OE	circ-EGFR	28.0958	10.7345	-3.23141
CaCO2 OE	circ-EGFR	30.547	13.3763	-4.02667
CaCO2 OE	circ-EGFR	30.485	13.3324	-4.01344
