# Supplementary material for: circ-EGFR is a predictor of response to Cetuximab and a potential target in colorectal cancer
Source: EMBO Mol Med. 2025 Nov 10;17(12):3525–54. doi: 10.1038/s44321-025-00333-0 (PMC12686431; doi:10.1038/s44321-025-00333-0)
Supplement: Supplementary file 7 — Source data Fig. 2 [file 44321_2025_333_MOESM7_ESM.zip › Figure 2/2A/2. MTT/Figure 2A_MTT.xlsx]

## Sheet: CaCO2
Cell viability in CaCO2
group	time	cell viability
EV	0	0.218465
EV	0	0.189965
EV	0	0.193456
EV	24	0.484865
EV	24	0.528495
EV	24	0.506546
EV	48	0.886465
EV	48	0.915616
EV	48	0.896441
EV	72	1.82655
EV	72	2.05465
EV	72	2.26465
OE circ-EGFR	0	0.205646
OE circ-EGFR	0	0.194675
OE circ-EGFR	0	0.197898
OE circ-EGFR	24	0.198975
OE circ-EGFR	24	0.223655
OE circ-EGFR	24	0.215946
OE circ-EGFR	48	0.378975
OE circ-EGFR	48	0.389449
OE circ-EGFR	48	0.45645
OE circ-EGFR	72	0.789456
OE circ-EGFR	72	0.756454
OE circ-EGFR	72	0.694654
