# Supplementary material for: circ-EGFR is a predictor of response to Cetuximab and a potential target in colorectal cancer
Source: EMBO Mol Med. 2025 Nov 10;17(12):3525–54. doi: 10.1038/s44321-025-00333-0 (PMC12686431; doi:10.1038/s44321-025-00333-0)
Supplement: Supplementary file 7 — Source data Fig. 2 [file 44321_2025_333_MOESM7_ESM.zip › Figure 2/2B/1. circ-EGFR expression/Figure 2B_expression.xlsx]

## Sheet: SNU-C1
circ-EGFR expression transfected with EV and OE
Cell line	Gene	CT	△CT	circ-EGFR
SNU-C1	circ-EGFR	31.6718	14.4905	-4.36208
SNU-C1	circ-EGFR	31.7105	14.7586	-4.44277
SNU-C1	circ-EGFR	31.2899	14.6778	-4.41847
SNU-C1 OE	circ-EGFR	29.5577	12.4432	-3.74577
SNU-C1 OE	circ-EGFR	30.5932	13.6133	-4.09802
SNU-C1 OE	circ-EGFR	29.4033	12.4927	-3.76068
