# Supplementary material for: circ-EGFR is a predictor of response to Cetuximab and a potential target in colorectal cancer
Source: EMBO Mol Med. 2025 Nov 10;17(12):3525–54. doi: 10.1038/s44321-025-00333-0 (PMC12686431; doi:10.1038/s44321-025-00333-0)
Supplement: Supplementary file 7 — Source data Fig. 2 [file 44321_2025_333_MOESM7_ESM.zip › Figure 2/2B/2. MTT/Figure 2B_MTT.xlsx]

## Sheet: SNU-C1
Cell viability in SNU-C1
group	time	cell viability
a_EV	0	0.218946
a_EV	0	0.189465
a_EV	0	0.206564
a_EV	24	0.507895
a_EV	24	0.548946
a_EV	24	0.546153
a_EV	48	0.989464
a_EV	48	1.18942
a_EV	48	1.2155
a_EV	72	1.50562
a_EV	72	1.58465
a_EV	72	1.56598
b_OE circ-EGFR	0	0.215465
b_OE circ-EGFR	0	0.194846
b_OE circ-EGFR	0	0.205965
b_OE circ-EGFR	24	0.358945
b_OE circ-EGFR	24	0.386516
b_OE circ-EGFR	24	0.396512
b_OE circ-EGFR	48	0.688495
b_OE circ-EGFR	48	0.591652
b_OE circ-EGFR	48	0.548949
b_OE circ-EGFR	72	1.2955
b_OE circ-EGFR	72	1.13159
b_OE circ-EGFR	72	1.34985
