# Supplementary material for: circ-EGFR is a predictor of response to Cetuximab and a potential target in colorectal cancer
Source: EMBO Mol Med. 2025 Nov 10;17(12):3525–54. doi: 10.1038/s44321-025-00333-0 (PMC12686431; doi:10.1038/s44321-025-00333-0)
Supplement: Supplementary file 7 — Source data Fig. 2 [file 44321_2025_333_MOESM7_ESM.zip › Figure 2/2C/CaCO2/Statistical Results.xlsx]

## Sheet: input
Number of colonies in CaCO2
group	value
EV_no drug	458
EV_no drug	512
EV_no drug	498
OE_no drug	421
OE_no drug	398
OE_no drug	425
EV_cetuximab	385
EV_cetuximab	350
EV_cetuximab	372
OE_cetuximab	122
OE_cetuximab	138
OE_cetuximab	107
