# Supplementary material for: circ-EGFR is a predictor of response to Cetuximab and a potential target in colorectal cancer
Source: EMBO Mol Med. 2025 Nov 10;17(12):3525–54. doi: 10.1038/s44321-025-00333-0 (PMC12686431; doi:10.1038/s44321-025-00333-0)
Supplement: Supplementary file 7 — Source data Fig. 2 [file 44321_2025_333_MOESM7_ESM.zip › Figure 2/2C/SNU-C1/Statistical Results.xlsx]

## Sheet: input
Proportion of colonies in SNU-C1
group	proportion
EV_no drug	0.906336
EV_no drug	1.03306
EV_no drug	1.06061
OE_no drug	0.887052
OE_no drug	0.820937
OE_no drug	0.969697
EV_cetuximab	0.589532
EV_cetuximab	0.545455
EV_cetuximab	0.501377
OE_cetuximab	0.269972
OE_cetuximab	0.225895
OE_cetuximab	0.187328
