# Supplementary material for: circ-EGFR is a predictor of response to Cetuximab and a potential target in colorectal cancer
Source: EMBO Mol Med. 2025 Nov 10;17(12):3525–54. doi: 10.1038/s44321-025-00333-0 (PMC12686431; doi:10.1038/s44321-025-00333-0)
Supplement: Supplementary file 7 — Source data Fig. 2 [file 44321_2025_333_MOESM7_ESM.zip › Figure 2/2E/Figure 2E_tumor volume.xlsx]

## Sheet: tumor volume
Mice Tumor Volume
group	time	volume
EV drug	0	0
EV drug	0	0
EV drug	0	0
EV drug	0	0
EV drug	0	0
EV drug	4	128
EV drug	4	132
EV drug	4	147
EV drug	4	123
EV drug	4	110
EV drug	7	280
EV drug	7	250
EV drug	7	230
EV drug	7	230
EV drug	7	260
EV drug	9	378
EV drug	9	375
EV drug	9	418
EV drug	9	452
EV drug	9	392
EV drug	12	412
EV drug	12	460
EV drug	12	480
EV drug	12	420
EV drug	12	400
EV drug	15	480
EV drug	15	560
EV drug	15	580
EV drug	15	680
EV drug	15	650
EV drug	18	699
EV drug	18	860
EV drug	18	865
EV drug	18	885
EV drug	18	793
EV drug	21	880
EV drug	21	914
EV drug	21	998
EV drug	21	994
EV drug	21	920
OE no drug	0	0
OE no drug	0	0
OE no drug	0	0
OE no drug	0	0
OE no drug	0	0
OE no drug	4	137
OE no drug	4	128
OE no drug	4	132
OE no drug	4	189
OE no drug	4	118
OE no drug	7	270
OE no drug	7	260
OE no drug	7	250
OE no drug	7	260
OE no drug	7	300
OE no drug	9	410
OE no drug	9	342
OE no drug	9	381
OE no drug	9	420
OE no drug	9	450
OE no drug	12	420
OE no drug	12	380
OE no drug	12	400
OE no drug	12	450
OE no drug	12	480
OE no drug	15	582
OE no drug	15	489
OE no drug	15	510
OE no drug	15	620
OE no drug	15	582
OE no drug	18	890
OE no drug	18	826
OE no drug	18	910
OE no drug	18	810
OE no drug	18	950
OE no drug	21	1045
OE no drug	21	978
OE no drug	21	1250
OE no drug	21	920
OE no drug	21	1200
EV Cet	0	0
EV Cet	0	0
EV Cet	0	0
EV Cet	0	0
EV Cet	0	0
EV Cet	4	127
EV Cet	4	122
EV Cet	4	118
EV Cet	4	114
EV Cet	4	147
EV Cet	7	280
EV Cet	7	320
EV Cet	7	300
EV Cet	7	250
EV Cet	7	270
EV Cet	9	312
EV Cet	9	380
EV Cet	9	310
EV Cet	9	288
EV Cet	9	310
EV Cet	12	350
EV Cet	12	400
EV Cet	12	318
EV Cet	12	340
EV Cet	12	380
EV Cet	15	456
EV Cet	15	478
EV Cet	15	357
EV Cet	15	392
EV Cet	15	425
EV Cet	18	592
EV Cet	18	517
EV Cet	18	490
EV Cet	18	482
EV Cet	18	589
EV Cet	21	765
EV Cet	21	540
EV Cet	21	780
EV Cet	21	520
EV Cet	21	840
OE Cet	0	0
OE Cet	0	0
OE Cet	0	0
OE Cet	0	0
OE Cet	0	0
OE Cet	4	84
OE Cet	4	79
OE Cet	4	93
OE Cet	4	92
OE Cet	4	90
OE Cet	7	160
OE Cet	7	150
OE Cet	7	180
OE Cet	7	180
OE Cet	7	200
OE Cet	9	205
OE Cet	9	209
OE Cet	9	186
OE Cet	9	205
OE Cet	9	200
OE Cet	12	240
OE Cet	12	245
OE Cet	12	250
OE Cet	12	255
OE Cet	12	274
OE Cet	15	271
OE Cet	15	284
OE Cet	15	274
OE Cet	15	304
OE Cet	15	314
OE Cet	18	362
OE Cet	18	382
OE Cet	18	335
OE Cet	18	385
OE Cet	18	387
OE Cet	21	449
OE Cet	21	425
OE Cet	21	398
OE Cet	21	420
OE Cet	21	432
