# Supplementary material for: circ-EGFR is a predictor of response to Cetuximab and a potential target in colorectal cancer
Source: EMBO Mol Med. 2025 Nov 10;17(12):3525–54. doi: 10.1038/s44321-025-00333-0 (PMC12686431; doi:10.1038/s44321-025-00333-0)
Supplement: Supplementary file 7 — Source data Fig. 2 [file 44321_2025_333_MOESM7_ESM.zip › Figure 2/2F/Figure 2F_tumor weight.xlsx]

## Sheet: tumor volume
Mice Tumor Weight
group	weight
EV no drug	0.97
EV no drug	0.78
EV no drug	0.62
EV no drug	0.59
EV no drug	0.63
OE no drug	1.21
OE no drug	0.98
OE no drug	0.94
OE no drug	0.86
OE no drug	0.77
EV Cet	0.72
EV Cet	0.71
EV Cet	0.64
EV Cet	0.6
EV Cet	0.62
OE Cet	0.52
OE Cet	0.5
OE Cet	0.48
OE Cet	0.28
OE Cet	0.32
