# Supplementary material for: circ-EGFR is a predictor of response to Cetuximab and a potential target in colorectal cancer
Source: EMBO Mol Med. 2025 Nov 10;17(12):3525–54. doi: 10.1038/s44321-025-00333-0 (PMC12686431; doi:10.1038/s44321-025-00333-0)
Supplement: Supplementary file 8 — Source data Fig. 3 [file 44321_2025_333_MOESM8_ESM.zip]

Archive with 38 entries (32 files):
- Figure 3/.DS_Store
- Figure 3/3A/
- Figure 3/3A/.DS_Store
- Figure 3/3A/1. Luc/
- Figure 3/3A/1. Luc/.DS_Store
- Figure 3/3A/1. Luc/1.1_Ctrl+Saline.tif
- Figure 3/3A/1. Luc/1.2_Ctrl+Saline.tif
- Figure 3/3A/1. Luc/2.1_OE+Saline.tif
- Figure 3/3A/1. Luc/2.2_OE+Saline.tif
- Figure 3/3A/1. Luc/3.1_Ctrl+Cet.tif
- Figure 3/3A/1. Luc/3.2_Ctrl+Cet.tif
- Figure 3/3A/1. Luc/4.1_OE+Cet.tif
- Figure 3/3A/1. Luc/4.2_OE+Cet.tif
- Figure 3/3A/1. Luc/luc activity.xlsx
- Figure 3/3A/2. Tissue/
- Figure 3/3A/2. Tissue/1.1_Ctrl+Saline.JPG
- Figure 3/3A/2. Tissue/1.2_Ctrl+Saline.JPG
- Figure 3/3A/2. Tissue/2.1_OE+Saline.JPG
- Figure 3/3A/2. Tissue/2.2_OE+Saline.JPG
- Figure 3/3A/2. Tissue/3.1_Ctrl+Cet.JPG
- Figure 3/3A/2. Tissue/3.2_Ctrl+Cet.JPG
- Figure 3/3A/2. Tissue/4.1_OE+Cet.JPG
- Figure 3/3A/2. Tissue/4.2_OE+Cet.JPG
- Figure 3/3A/2. Tissue/tumor weight.xlsx
- Figure 3/3B/
- Figure 3/3B/.DS_Store
- Figure 3/3B/20x/
- Figure 3/3B/20x/.DS_Store
- Figure 3/3B/20x/1_Ctrl+Saline.jpg
- Figure 3/3B/20x/2_OE+Saline.jpg
- Figure 3/3B/20x/3_Ctrl+Cet.jpg
- Figure 3/3B/20x/4_OE+Cet.jpg
- Figure 3/3B/5x/
- Figure 3/3B/5x/.DS_Store
- Figure 3/3B/5x/1_Ctrl+Saline.jpg
- Figure 3/3B/5x/2_OE+Saline.jpg
- Figure 3/3B/5x/3_Ctrl+Cet.jpg
- Figure 3/3B/5x/4_OE+Cet.jpg
