# Supplementary material for: circ-EGFR is a predictor of response to Cetuximab and a potential target in colorectal cancer
Source: EMBO Mol Med. 2025 Nov 10;17(12):3525–54. doi: 10.1038/s44321-025-00333-0 (PMC12686431; doi:10.1038/s44321-025-00333-0)
Supplement: Supplementary file 8 — Source data Fig. 3 [file 44321_2025_333_MOESM8_ESM.zip › Figure 3/3A/1. Luc/luc activity.xlsx]

## Sheet: luc activity
Luminescence (p/sec/cm2/sr 1×10e8)
group	luc
Ctrl_no treatment	9
Ctrl_no treatment	7
OE_no treatment	7.5
OE_no treatment	8.9
Ctrl_cetuximab	3
Ctrl_cetuximab	3.8
OE_cetuximab	1
OE_cetuximab	0.3
