# Supplementary material for: circ-EGFR is a predictor of response to Cetuximab and a potential target in colorectal cancer
Source: EMBO Mol Med. 2025 Nov 10;17(12):3525–54. doi: 10.1038/s44321-025-00333-0 (PMC12686431; doi:10.1038/s44321-025-00333-0)
Supplement: Supplementary file 8 — Source data Fig. 3 [file 44321_2025_333_MOESM8_ESM.zip › Figure 3/3A/2. Tissue/tumor weight.xlsx]

## Sheet: Tumor weight
Tumor weight (g)
group	Tumor
Ctrl_no treatment	1.45
Ctrl_no treatment	1.22
OE_no treatment	1.19
OE_no treatment	1.39
Ctrl_cetuximab	0.86
Ctrl_cetuximab	0.78
OE_cetuximab	0.39
OE_cetuximab	0.18
