# Supplementary material for: circ-EGFR is a predictor of response to Cetuximab and a potential target in colorectal cancer
Source: EMBO Mol Med. 2025 Nov 10;17(12):3525–54. doi: 10.1038/s44321-025-00333-0 (PMC12686431; doi:10.1038/s44321-025-00333-0)
Supplement: Supplementary file 9 — Source data Fig. 4 [file 44321_2025_333_MOESM9_ESM.zip]

Archive with 61 entries (39 files):
- Figure 4/.DS_Store
- Figure 4/4A/
- Figure 4/4A/Figure 4A_RIP.xlsx
- Figure 4/4B/
- Figure 4/4B/Figure 4B_miRNA prediction.xlsx
- Figure 4/4C/
- Figure 4/4C/.DS_Store
- Figure 4/4C/CaCO2/
- Figure 4/4C/CaCO2/.DS_Store
- Figure 4/4C/CaCO2/Figure 4C_CaCO2_qPCR.xlsx
- Figure 4/4C/SNU-C1/
- Figure 4/4C/SNU-C1/Figure 4C_SNU-C1.xlsx
- Figure 4/4D/
- Figure 4/4D/.DS_Store
- Figure 4/4D/CaCO2/
- Figure 4/4D/CaCO2/.DS_Store
- Figure 4/4D/CaCO2/circ-EGFR/
- Figure 4/4D/CaCO2/circ-EGFR/circEGFR_CaCO2.tif
- Figure 4/4D/CaCO2/GAPDH/
- Figure 4/4D/CaCO2/GAPDH/.DS_Store
- Figure 4/4D/CaCO2/GAPDH/GAPDH_CaCO2.tif
- Figure 4/4D/SNU-C1/
- Figure 4/4D/SNU-C1/.DS_Store
- Figure 4/4D/SNU-C1/circ-EGFR/
- Figure 4/4D/SNU-C1/circ-EGFR/.DS_Store
- Figure 4/4D/SNU-C1/circ-EGFR/circEGFR_SNU-C1.tif
- Figure 4/4D/SNU-C1/GAPDH/
- Figure 4/4D/SNU-C1/GAPDH/GAPDH_SNU-C1.tif
- Figure 4/4E/
- Figure 4/4E/Figure 4E_Pulldown.xlsx
- Figure 4/4F/
- Figure 4/4F/.DS_Store
- Figure 4/4F/CaCO2/
- Figure 4/4F/CaCO2/Figure 4F_CaCO2_Pulldown.xlsx
- Figure 4/4F/SNU-C1/
- Figure 4/4F/SNU-C1/Figure 4F_SNUC1_Pulldown.xlsx
- Figure 4/4H/
- Figure 4/4H/.DS_Store
- Figure 4/4H/Figure 4H_Luciferase.xlsx
- Figure 4/4I/
- Figure 4/4I/.DS_Store
- Figure 4/4I/P01/
- Figure 4/4I/P01/circEGFR.tiff
- Figure 4/4I/P01/DAPI.tiff
- Figure 4/4I/P01/Merge.tiff
- Figure 4/4I/P01/miR-942-3p.tiff
- Figure 4/4I/P02/
- Figure 4/4I/P02/circEGFR.tiff
- Figure 4/4I/P02/DAPI.tiff
- Figure 4/4I/P02/Merge.tiff
- Figure 4/4I/P02/miR-942-3p.tiff
- Figure 4/4I/P03/
- Figure 4/4I/P03/circEGFR.tiff
- Figure 4/4I/P03/DAPI.tiff
- Figure 4/4I/P03/Merge.tiff
- Figure 4/4I/P03/miR-942-3p.tiff
- Figure 4/4I/P04/
- Figure 4/4I/P04/circEGFR.tiff
- Figure 4/4I/P04/DAPI.tiff
- Figure 4/4I/P04/Merge.tiff
- Figure 4/4I/P04/miR-942-3p.tiff
