# Supplementary material for: circ-EGFR is a predictor of response to Cetuximab and a potential target in colorectal cancer
Source: EMBO Mol Med. 2025 Nov 10;17(12):3525–54. doi: 10.1038/s44321-025-00333-0 (PMC12686431; doi:10.1038/s44321-025-00333-0)
Supplement: Supplementary file 9 — Source data Fig. 4 [file 44321_2025_333_MOESM9_ESM.zip › Figure 4/4A/Figure 4A_RIP.xlsx]

## Sheet: CaCO2
	RIP
		Dilution factor：	10							Results
	Rep 1	Antibody	Raw	Input normalized	% Input	Control adjusted Ct	Fold enrichment			% Input
			Ct	DCt		DDCt				Rep 1	Rep 2	Rep 3
		IgG	25.8187	10.9986	0.0488751	-0.0575164	1.04067		IgG	0.0488751	0.0423715	0.0500218
		IP (AGO2)	23.5048	8.68478	0.243008	-2.37135	5.17424		IP (AGO2)	0.243008	0.197443	0.225015
		Input	18.142	3.32193	10	-7.7342
	Rep 2	Antibody	Raw	Input normalized	% Input	Control adjusted Ct	Fold enrichment			Fold enrichment
			Ct	DCt		DDCt				Rep 1	Rep 2	Rep 3
		IgG	25.7144	11.2046	0.0423715	0.148489	0.902195		IgG	1.04067	0.902195	1.06509
		IP (AGO2)	23.4941	8.98435	0.197443	-2.07178	4.20404		IP (AGO2)	5.17424	4.20404	4.79114
		Input	17.8317	3.32193	10	-7.7342
	Rep 3	Antibody	Raw	Input normalized	% Input	Control adjusted Ct	Fold enrichment
			Ct	DCt		DDCt
		IgG	25.6301	10.9652	0.0500218	-0.0909723	1.06509
		IP (AGO2)	23.4607	8.79576	0.225015	-2.26037	4.79114
		Input	17.9868	3.32193	10	-7.7342

## Sheet: SNU-C1
	RIP calculator
		Dilution factor：	10							Results：
	Rep 1	Antibody	Raw	Input normalized	% Input	Control adjusted Ct	Fold enrichment			% Input
			Ct	DCt		DDCt				Rep 1	Rep 2	Rep 3
		IgG	26.4997	12.4211	0.0182334	0.0662206	0.955137		IgG	0.0182334	0.0180575	0.0211291
		IP (AGO2)	23.9015	9.82295	0.110407	-2.53196	5.78355		IP (AGO2)	0.110407	0.100611	0.108946
		Input	17.4005	3.32193	10	-9.03298
	Rep 2	Antibody	Raw	Input normalized	% Input	Control adjusted Ct	Fold enrichment			Fold enrichment
			Ct	DCt		DDCt				Rep 1	Rep 2	Rep 3
		IgG	26.3462	12.4351	0.0180575	0.0802072	0.945922		IgG	0.955137	0.945922	1.10683
		IP (AGO2)	23.8681	9.957	0.100611	-2.39792	5.27041		IP (AGO2)	5.78355	5.27041	5.70701
		Input	17.233	3.32193	10	-9.03298
	Rep 3	Antibody	Raw	Input normalized	% Input	Control adjusted Ct	Fold enrichment
			Ct	DCt		DDCt
		IgG	26.0245	12.2085	0.0211291	-0.146428	1.10683
		IP (AGO2)	23.6582	9.84218	0.108946	-2.51273	5.70701
		Input	17.138	3.32193	10	-9.03298
