# Supplementary material for: circ-EGFR is a predictor of response to Cetuximab and a potential target in colorectal cancer
Source: EMBO Mol Med. 2025 Nov 10;17(12):3525–54. doi: 10.1038/s44321-025-00333-0 (PMC12686431; doi:10.1038/s44321-025-00333-0)
Supplement: Supplementary file 9 — Source data Fig. 4 [file 44321_2025_333_MOESM9_ESM.zip › Figure 4/4B/Figure 4B_miRNA prediction.xlsx]

## Sheet: Sheet 1
circInteractome			circAtlas			circBank
circAltas ID	miRNA		circAltas ID	miRNA		circbase ID	miRNA
hsa_circ_0080230	hsa-miR-942-3p		hsa_circ_0080230	hsa-miR-942-3p		hsa_circ_0080230	hsa-miR-942-3p
hsa_circ_0080230	hsa-miR-665		hsa_circ_0080230	hsa-miR-665		hsa_circ_0080230	hsa-miR-665
hsa_circ_0080230	hsa-miR-609		hsa_circ_0080230	hsa-miR-609		hsa_circ_0080230	hsa-miR-609
hsa_circ_0080230	hsa-miR-296-5p		hsa_circ_0080230	hsa-miR-296-5p		hsa_circ_0080230	hsa-miR-296-5p
hsa_circ_0080230	hsa-miR-1184		hsa_circ_0080230	hsa-miR-1184		hsa_circ_0080230	hsa-miR-1184
hsa_circ_0080230	hsa-miR-940		hsa_circ_0080230	hsa-miR-92a-1-5p		hsa_circ_0080230	hsa-miR-92a-1-5p
hsa_circ_0080230	hsa-miR-769-3p		hsa_circ_0080230	hsa-miR-891a-3p		hsa_circ_0080230	hsa-miR-891a-3p
hsa_circ_0080230	hsa-miR-657		hsa_circ_0080230	hsa-miR-7854-3p		hsa_circ_0080230	hsa-miR-876-5p
hsa_circ_0080230	hsa-miR-638		hsa_circ_0080230	hsa-miR-7847-3p		hsa_circ_0080230	hsa-miR-7854-3p
hsa_circ_0080230	hsa-miR-634		hsa_circ_0080230	hsa-miR-7703		hsa_circ_0080230	hsa-miR-7852-3p
hsa_circ_0080230	hsa-miR-623		hsa_circ_0080230	hsa-miR-7160-3p		hsa_circ_0080230	hsa-miR-7847-3p
hsa_circ_0080230	hsa-miR-599		hsa_circ_0080230	hsa-miR-6895-5p		hsa_circ_0080230	hsa-miR-7703
hsa_circ_0080230	hsa-miR-566		hsa_circ_0080230	hsa-miR-6880-5p		hsa_circ_0080230	hsa-miR-769-3p
hsa_circ_0080230	hsa-miR-558		hsa_circ_0080230	hsa-miR-6827-5p		hsa_circ_0080230	hsa-miR-7160-3p
hsa_circ_0080230	hsa-miR-556-5p		hsa_circ_0080230	hsa-miR-6821-5p		hsa_circ_0080230	hsa-miR-6895-5p
hsa_circ_0080230	hsa-miR-532-3p		hsa_circ_0080230	hsa-miR-6776-5p		hsa_circ_0080230	hsa-miR-6893-5p
hsa_circ_0080230	hsa-miR-515-5p		hsa_circ_0080230	hsa-miR-6765-5p		hsa_circ_0080230	hsa-miR-6880-5p
hsa_circ_0080230	hsa-miR-502-5p		hsa_circ_0080230	hsa-miR-675-3p		hsa_circ_0080230	hsa-miR-6865-5p
hsa_circ_0080230	hsa-miR-450b-3p		hsa_circ_0080230	hsa-miR-6721-5p		hsa_circ_0080230	hsa-miR-6862-5p
hsa_circ_0080230	hsa-miR-335		hsa_circ_0080230	hsa-miR-6717-5p		hsa_circ_0080230	hsa-miR-6851-5p
hsa_circ_0080230	hsa-miR-330-5p		hsa_circ_0080230	hsa-miR-642a-5p		hsa_circ_0080230	hsa-miR-6838-5p
hsa_circ_0080230	hsa-miR-326		hsa_circ_0080230	hsa-miR-544b		hsa_circ_0080230	hsa-miR-6837-5p
hsa_circ_0080230	hsa-miR-324-5p		hsa_circ_0080230	hsa-miR-4789-5p		hsa_circ_0080230	hsa-miR-6827-5p
hsa_circ_0080230	hsa-miR-184		hsa_circ_0080230	hsa-miR-4761-3p		hsa_circ_0080230	hsa-miR-6821-5p
hsa_circ_0080230	hsa-miR-183		hsa_circ_0080230	hsa-miR-4727-3p		hsa_circ_0080230	hsa-miR-6809-3p
hsa_circ_0080230	hsa-miR-1827		hsa_circ_0080230	hsa-miR-4717-3p		hsa_circ_0080230	hsa-miR-6803-5p
hsa_circ_0080230	hsa-miR-1825		hsa_circ_0080230	hsa-miR-4713-3p		hsa_circ_0080230	hsa-miR-6776-5p
hsa_circ_0080230	hsa-miR-142-3p		hsa_circ_0080230	hsa-miR-4710		hsa_circ_0080230	hsa-miR-6765-5p
hsa_circ_0080230	hsa-miR-1295		hsa_circ_0080230	hsa-miR-4709-3p		hsa_circ_0080230	hsa-miR-6764-5p
hsa_circ_0080230	hsa-miR-1247		hsa_circ_0080230	hsa-miR-4695-5p		hsa_circ_0080230	hsa-miR-675-3p
hsa_circ_0080230	hsa-miR-1243		hsa_circ_0080230	hsa-miR-4690-5p		hsa_circ_0080230	hsa-miR-6751-5p
hsa_circ_0080230	hsa-miR-1231		hsa_circ_0080230	hsa-miR-4681		hsa_circ_0080230	hsa-miR-6721-5p
hsa_circ_0080230	hsa-miR-1229		hsa_circ_0080230	hsa-miR-4649-3p		hsa_circ_0080230	hsa-miR-6717-5p
hsa_circ_0080230	hsa-miR-1206		hsa_circ_0080230	hsa-miR-4530		hsa_circ_0080230	hsa-miR-6715b-5p
hsa_circ_0080230	hsa-miR-1203		hsa_circ_0080230	hsa-miR-4520-5p		hsa_circ_0080230	hsa-miR-6511a-5p
			hsa_circ_0080230	hsa-miR-451b		hsa_circ_0080230	hsa-miR-650
			hsa_circ_0080230	hsa-miR-3614-3p		hsa_circ_0080230	hsa-miR-642a-5p
			hsa_circ_0080230	hsa-miR-3612		hsa_circ_0080230	hsa-miR-631
			hsa_circ_0080230	hsa-miR-3190-5p		hsa_circ_0080230	hsa-miR-582-5p
			hsa_circ_0080230	hsa-miR-2467-5p		hsa_circ_0080230	hsa-miR-5591-5p
			hsa_circ_0080230	hsa-miR-2115-5p		hsa_circ_0080230	hsa-miR-544b
			hsa_circ_0080230	hsa-miR-194-3p		hsa_circ_0080230	hsa-miR-5010-3p
			hsa_circ_0080230	hsa-miR-128-1-5p		hsa_circ_0080230	hsa-miR-494-5p
			hsa_circ_0080230	hsa-miR-125a-3p		hsa_circ_0080230	hsa-miR-4789-5p
			hsa_circ_0080230	hsa-miR-1247-5p		hsa_circ_0080230	hsa-miR-4761-3p
						hsa_circ_0080230	hsa-miR-4727-3p
						hsa_circ_0080230	hsa-miR-4717-3p
						hsa_circ_0080230	hsa-miR-4713-3p
						hsa_circ_0080230	hsa-miR-4710
						hsa_circ_0080230	hsa-miR-4709-3p
						hsa_circ_0080230	hsa-miR-4695-5p
						hsa_circ_0080230	hsa-miR-4690-5p
						hsa_circ_0080230	hsa-miR-4685-5p
						hsa_circ_0080230	hsa-miR-4681
						hsa_circ_0080230	hsa-miR-4649-3p
						hsa_circ_0080230	hsa-miR-4538
						hsa_circ_0080230	hsa-miR-4530
						hsa_circ_0080230	hsa-miR-4529-5p
						hsa_circ_0080230	hsa-miR-4520-5p
						hsa_circ_0080230	hsa-miR-451b
						hsa_circ_0080230	hsa-miR-450a-5p
						hsa_circ_0080230	hsa-miR-4472
						hsa_circ_0080230	hsa-miR-4459
						hsa_circ_0080230	hsa-miR-4453
						hsa_circ_0080230	hsa-miR-4452
						hsa_circ_0080230	hsa-miR-4447
						hsa_circ_0080230	hsa-miR-4300
						hsa_circ_0080230	hsa-miR-410-5p
						hsa_circ_0080230	hsa-miR-3687
						hsa_circ_0080230	hsa-miR-3619-5p
						hsa_circ_0080230	hsa-miR-3614-3p
						hsa_circ_0080230	hsa-miR-3612
						hsa_circ_0080230	hsa-miR-329-3p
						hsa_circ_0080230	hsa-miR-323b-5p
						hsa_circ_0080230	hsa-miR-3190-5p
						hsa_circ_0080230	hsa-miR-2467-5p
						hsa_circ_0080230	hsa-miR-214-3p
						hsa_circ_0080230	hsa-miR-2115-5p
						hsa_circ_0080230	hsa-miR-195-3p
						hsa_circ_0080230	hsa-miR-194-3p
						hsa_circ_0080230	hsa-miR-1915-3p
						hsa_circ_0080230	hsa-miR-183-5p
						hsa_circ_0080230	hsa-miR-148b-3p
						hsa_circ_0080230	hsa-miR-128-2-5p
						hsa_circ_0080230	hsa-miR-128-1-5p
						hsa_circ_0080230	hsa-miR-125a-3p
						hsa_circ_0080230	hsa-miR-1247-5p
						hsa_circ_0080230	hsa-miR-1243
