# Supplementary material for: circ-EGFR is a predictor of response to Cetuximab and a potential target in colorectal cancer
Source: EMBO Mol Med. 2025 Nov 10;17(12):3525–54. doi: 10.1038/s44321-025-00333-0 (PMC12686431; doi:10.1038/s44321-025-00333-0)
Supplement: Supplementary file 9 — Source data Fig. 4 [file 44321_2025_333_MOESM9_ESM.zip › Figure 4/4C/CaCO2/Figure 4C_CaCO2_qPCR.xlsx]

## Sheet: Sheet1
Expression of 5 miRNA candidates
group	gene	expression
EV	miR-942-3p	-2.48078
EV	miR-942-3p	-2.45777
EV	miR-942-3p	-2.50378
OE	miR-942-3p	-3.25422
OE	miR-942-3p	-3.56163
OE	miR-942-3p	-3.43234
EV	miR-296-5p	-1.58451
EV	miR-296-5p	-1.60624
EV	miR-296-5p	-1.5951
OE	miR-296-5p	-1.55604
OE	miR-296-5p	-1.51845
OE	miR-296-5p	-1.65819
EV	miR-609	-2.7114
EV	miR-609	-2.76196
EV	miR-609	-2.66916
OE	miR-609	-2.574
OE	miR-609	-2.58908
OE	miR-609	-2.64487
EV	miR-665	-3.17187
EV	miR-665	-3.19416
EV	miR-665	-3.14958
OE	miR-665	-3.07116
OE	miR-665	-3.07006
OE	miR-665	-3.06897
EV	miR-1184	-2.01286
EV	miR-1184	-2.07172
EV	miR-1184	-2.13059
OE	miR-1184	-2.0953
OE	miR-1184	-2.00341
OE	miR-1184	-2.04936
