# Supplementary material for: circ-EGFR is a predictor of response to Cetuximab and a potential target in colorectal cancer
Source: EMBO Mol Med. 2025 Nov 10;17(12):3525–54. doi: 10.1038/s44321-025-00333-0 (PMC12686431; doi:10.1038/s44321-025-00333-0)
Supplement: Supplementary file 9 — Source data Fig. 4 [file 44321_2025_333_MOESM9_ESM.zip › Figure 4/4C/SNU-C1/Figure 4C_SNU-C1.xlsx]

## Sheet: Sheet1
Expression of 5 miRNA candidates
group	gene	expression
EV	miR-942-3p	-1.56999
EV	miR-942-3p	-1.52779
EV	miR-942-3p	-1.54889
OE	miR-942-3p	-2.08484
OE	miR-942-3p	-2.02266
OE	miR-942-3p	-1.96049
EV	miR-296-5p	-1.59148
EV	miR-296-5p	-1.47315
EV	miR-296-5p	-1.53232
OE	miR-296-5p	-1.53281
OE	miR-296-5p	-1.47816
OE	miR-296-5p	-1.52815
EV	miR-609	-2.59259
EV	miR-609	-2.381
EV	miR-609	-2.57652
OE	miR-609	-2.48285
OE	miR-609	-2.41779
OE	miR-609	-2.48895
EV	miR-665	-2.49154
EV	miR-665	-2.33658
EV	miR-665	-2.57707
OE	miR-665	-2.32798
OE	miR-665	-2.2612
OE	miR-665	-2.29459
EV	miR-1184	-1.85165
EV	miR-1184	-1.69552
EV	miR-1184	-1.82923
OE	miR-1184	-1.82445
OE	miR-1184	-1.75096
OE	miR-1184	-1.7777
