# Supplementary material for: circ-EGFR is a predictor of response to Cetuximab and a potential target in colorectal cancer
Source: EMBO Mol Med. 2025 Nov 10;17(12):3525–54. doi: 10.1038/s44321-025-00333-0 (PMC12686431; doi:10.1038/s44321-025-00333-0)
Supplement: Supplementary file 9 — Source data Fig. 4 [file 44321_2025_333_MOESM9_ESM.zip › Figure 4/4E/Figure 4E_Pulldown.xlsx]

## Sheet: input
Relative enrichment of circ-EGFR
group	value
IgG_CaCO2	1.22517
IgG_CaCO2	0.816215
IgG_CaCO2	1
AGO2_CaCO2	4.89388
AGO2_CaCO2	2.45225
AGO2_CaCO2	3.46425
IgG_CaCO2_OE	0.890008
IgG_CaCO2_OE	1.12359
IgG_CaCO2_OE	1
AGO2_CaCO2_OE	22.0358
AGO2_CaCO2_OE	23.7144
AGO2_CaCO2_OE	22.8597
IgG_SNUC1	1.00998
IgG_SNUC1	0.990121
IgG_SNUC1	1
AGO2_SNUC1	6.48352
AGO2_SNUC1	5.89189
AGO2_SNUC1	6.18063
IgG_SNUC1_OE	1.07514
IgG_SNUC1_OE	0.930116
IgG_SNUC1_OE	1
AGO2_SNUC1_OE	49.2194
AGO2_SNUC1_OE	48.2846
AGO2_SNUC1_OE	48.7498
