# Supplementary material for: circ-EGFR is a predictor of response to Cetuximab and a potential target in colorectal cancer
Source: EMBO Mol Med. 2025 Nov 10;17(12):3525–54. doi: 10.1038/s44321-025-00333-0 (PMC12686431; doi:10.1038/s44321-025-00333-0)
Supplement: Supplementary file 9 — Source data Fig. 4 [file 44321_2025_333_MOESM9_ESM.zip › Figure 4/4F/CaCO2/Figure 4F_CaCO2_Pulldown.xlsx]

## Sheet: CaCO2
	Pulldown
		Dilution factor：	10							Results：
	Rep 1	Antibody	Raw	Input normalized	% Input	Control adjusted Ct	Fold enrichment			% Input
			Ct	DCt		DDCt				Rep 1	Rep 2	Rep 3
		IgG	25.1184	5.73515	1.87736	0.662333	0.631855		IgG	1.87736	4.70232	2.97118
		IP	23.8553	4.47201	4.50601	-0.600812	1.51657		IP (AGO2)	4.50601	8.71262	6.26571
		Input	22.7052	3.32193	10	-1.75089
	Rep 2	Antibody	Raw	Input normalized	% Input	Control adjusted Ct	Fold enrichment			Fold enrichment
			Ct	DCt		DDCt				Rep 1	Rep 2	Rep 3
		IgG	24.5097	4.41048	4.70232	-0.662333	1.58264		IgG	0.631855	1.58264	1
		IP	23.62	3.52075	8.71262	-1.55207	2.93237		IP (AGO2)	1.51657	2.93237	2.10883
		Input	23.4212	3.32193	10	-1.75089
	Rep 3	Antibody	Raw	Input normalized	% Input	Control adjusted Ct	Fold enrichment
			Ct	DCt		DDCt
		IgG	24.8141	5.07282	2.97118	0	1
		IP	23.7376	3.99638	6.26571	-1.07644	2.10883
		Input	23.0632	3.32193	10	-1.75089
