# Supplementary material for: circ-EGFR is a predictor of response to Cetuximab and a potential target in colorectal cancer
Source: EMBO Mol Med. 2025 Nov 10;17(12):3525–54. doi: 10.1038/s44321-025-00333-0 (PMC12686431; doi:10.1038/s44321-025-00333-0)
Supplement: Supplementary file 9 — Source data Fig. 4 [file 44321_2025_333_MOESM9_ESM.zip › Figure 4/4F/SNU-C1/Figure 4F_SNUC1_Pulldown.xlsx]

## Sheet: SNU-C1
	Pulldown
		Dilution factor：	10							Results：
	Rep 1	Antibody	Raw	Input normalized	% Input	Control adjusted Ct	Fold enrichment			% Input
			Ct	DCt		DDCt				Rep 1	Rep 2	Rep 3
		IgG	25.8316	4.26198	5.21215	-0.591211	1.50651		IgG	5.21215	2.29653	3.45975
		IP	24.1351	2.56551	16.8929	-2.28768	4.88269		IP (AGO2)	16.8929	11.1517	13.7253
		Input	24.8915	3.32193	10	-1.53126
	Rep 2	Antibody	Raw	Input normalized	% Input	Control adjusted Ct	Fold enrichment			Fold enrichment
			Ct	DCt		DDCt				Rep 1	Rep 2	Rep 3
		IgG	26.2562	5.4444	2.29653	0.591211	0.663785		IgG	1.50651	0.663785	1
		IP	23.9765	3.16467	11.1517	-1.68852	3.22326		IP (AGO2)	4.88269	3.22326	3.96714
		Input	24.1337	3.32193	10	-1.53126
	Rep 3	Antibody	Raw	Input normalized	% Input	Control adjusted Ct	Fold enrichment
			Ct	DCt		DDCt
		IgG	26.0439	4.85319	3.45975	0	1
		IP	24.0558	2.86509	13.7253	-1.9881	3.96714
		Input	24.5126	3.32193	10	-1.53126
