# Supplementary material for: circ-EGFR is a predictor of response to Cetuximab and a potential target in colorectal cancer
Source: EMBO Mol Med. 2025 Nov 10;17(12):3525–54. doi: 10.1038/s44321-025-00333-0 (PMC12686431; doi:10.1038/s44321-025-00333-0)
Supplement: Supplementary file 9 — Source data Fig. 4 [file 44321_2025_333_MOESM9_ESM.zip › Figure 4/4H/Figure 4H_Luciferase.xlsx]

## Sheet: Sheet1
Relative luciferase activity
	Mean	SD	N
circWT+NC	1	0.03	3
circWT+miR	0.74	0.01	3
circMUT+NC	1.05	0.03	3
circMUT_miR	1.02	0.04	3
