# Supplementary material for: circ-EGFR is a predictor of response to Cetuximab and a potential target in colorectal cancer
Source: EMBO Mol Med. 2025 Nov 10;17(12):3525–54. doi: 10.1038/s44321-025-00333-0 (PMC12686431; doi:10.1038/s44321-025-00333-0)
Supplement: Supplementary file 10 — Source data Fig. 5 [file 44321_2025_333_MOESM10_ESM.zip]

Archive with 59 entries (43 files):
- Figure 5/.DS_Store
- Figure 5/5A/
- Figure 5/5A/.DS_Store
- Figure 5/5A/1. qPCR expression/
- Figure 5/5A/1. qPCR expression/Figure 5A_qPCR exrpression.xlsx
- Figure 5/5A/2. MTT/
- Figure 5/5A/2. MTT/Figure 5A_CaCO2_MTT.xlsx
- Figure 5/5B/
- Figure 5/5B/.DS_Store
- Figure 5/5B/1. qPCR expression/
- Figure 5/5B/1. qPCR expression/Figure 5B_qPCR expression.xlsx
- Figure 5/5B/2. MTT/
- Figure 5/5B/2. MTT/Figure 5B_SNUC1_MTT.xlsx
- Figure 5/5C/
- Figure 5/5C/.DS_Store
- Figure 5/5C/CaCO2/
- Figure 5/5C/CaCO2/.DS_Store
- Figure 5/5C/CaCO2/CaCO2_Statistics.xlsx
- Figure 5/5C/CaCO2/Rep 1/
- Figure 5/5C/CaCO2/Rep 1/1_NC.tif
- Figure 5/5C/CaCO2/Rep 1/2_OE circ.tif
- Figure 5/5C/CaCO2/Rep 1/3_OE+NC.tif
- Figure 5/5C/CaCO2/Rep 1/4_OE+OE.tif
- Figure 5/5C/CaCO2/Rep 1/Overall.tif
- Figure 5/5C/CaCO2/Rep 2/
- Figure 5/5C/CaCO2/Rep 2/1_NC.tif
- Figure 5/5C/CaCO2/Rep 2/2_OE.tif
- Figure 5/5C/CaCO2/Rep 2/3_OE+NC.tif
- Figure 5/5C/CaCO2/Rep 2/4_OE.tif
- Figure 5/5C/CaCO2/Rep 2/Overall.tif
- Figure 5/5C/CaCO2/Rep 3/
- Figure 5/5C/CaCO2/Rep 3/1_NC.tif
- Figure 5/5C/CaCO2/Rep 3/2_OE circ.tif
- Figure 5/5C/CaCO2/Rep 3/3_OE+NC.tif
- Figure 5/5C/CaCO2/Rep 3/4_OE+OE.tif
- Figure 5/5C/CaCO2/Rep 3/Overall.tif
- Figure 5/5C/SNU-C1/
- Figure 5/5C/SNU-C1/.DS_Store
- Figure 5/5C/SNU-C1/Rep 1/
- Figure 5/5C/SNU-C1/Rep 1/.DS_Store
- Figure 5/5C/SNU-C1/Rep 1/1_NC.jpg
- Figure 5/5C/SNU-C1/Rep 1/2_OE.jpg
- Figure 5/5C/SNU-C1/Rep 1/3_OE+NC.jpg
- Figure 5/5C/SNU-C1/Rep 1/4_OE+OE.jpg
- Figure 5/5C/SNU-C1/Rep 2/
- Figure 5/5C/SNU-C1/Rep 2/1_NC.jpg
- Figure 5/5C/SNU-C1/Rep 2/2_OE.jpg
- Figure 5/5C/SNU-C1/Rep 2/3_OE+NC.jpg
- Figure 5/5C/SNU-C1/Rep 2/4_OE+OE.jpg
- Figure 5/5C/SNU-C1/Rep 3/
- Figure 5/5C/SNU-C1/Rep 3/1_NC.jpg
- Figure 5/5C/SNU-C1/Rep 3/2_OE.jpg
- Figure 5/5C/SNU-C1/Rep 3/3_OE+NC.jpg
- Figure 5/5C/SNU-C1/Rep 3/4_OE+OE.jpg
- Figure 5/5C/SNU-C1/SNU-C1_Statistics.xlsx
- Figure 5/5D/
- Figure 5/5D/.DS_Store
- Figure 5/5D/Figure 5D_WB.pdf
- Figure 5/5D/Figure 5D_WB.pptx
