# Supplementary material for: circ-EGFR is a predictor of response to Cetuximab and a potential target in colorectal cancer
Source: EMBO Mol Med. 2025 Nov 10;17(12):3525–54. doi: 10.1038/s44321-025-00333-0 (PMC12686431; doi:10.1038/s44321-025-00333-0)
Supplement: Supplementary file 10 — Source data Fig. 5 [file 44321_2025_333_MOESM10_ESM.zip › Figure 5/5A/1. qPCR expression/Figure 5A_qPCR exrpression.xlsx]

## Sheet: circ-EGFR
Relative circ-EGFR expression
group	expression
EV	-4.84
EV	-5.189
EV	-5.264
OE_circ	-3.492
OE_circ	-3.856
OE_circ	-4.129

## Sheet: miR-942-3p
Relative miR-942-3p expression
group	expression
EV	-1.487
EV	-1.536
EV	-1.582
OE_miR	-0.145
OE_miR	-0.056
OE_miR	-0.129
