# Supplementary material for: circ-EGFR is a predictor of response to Cetuximab and a potential target in colorectal cancer
Source: EMBO Mol Med. 2025 Nov 10;17(12):3525–54. doi: 10.1038/s44321-025-00333-0 (PMC12686431; doi:10.1038/s44321-025-00333-0)
Supplement: Supplementary file 10 — Source data Fig. 5 [file 44321_2025_333_MOESM10_ESM.zip › Figure 5/5A/2. MTT/Figure 5A_CaCO2_MTT.xlsx]

## Sheet: input
Cell viability of CaCO2
group	time	value
EV	0	0.204332
EV	0	0.193356
EV	0	0.202312
EV	24	0.427639
EV	24	0.509209
EV	24	0.456822
EV	48	0.950187
EV	48	1.07541
EV	48	1.18964
EV	72	1.39805
EV	72	1.51892
EV	72	1.46419
OE circEGFR	0	0.186872
OE circEGFR	0	0.209545
OE circEGFR	0	0.203583
OE circEGFR	24	0.34022
OE circEGFR	24	0.345483
OE circEGFR	24	0.366311
OE circEGFR	48	0.609403
OE circEGFR	48	0.719102
OE circEGFR	48	0.704436
OE circEGFR	72	1.07998
OE circEGFR	72	1.0029
OE circEGFR	72	1.18992
OE circEGFR+EV miR-942	0	0.207939
OE circEGFR+EV miR-942	0	0.195866
OE circEGFR+EV miR-942	0	0.196195
OE circEGFR+EV miR-942	24	0.366878
OE circEGFR+EV miR-942	24	0.301195
OE circEGFR+EV miR-942	24	0.354688
OE circEGFR+EV miR-942	48	0.614122
OE circEGFR+EV miR-942	48	0.650655
OE circEGFR+EV miR-942	48	0.674379
OE circEGFR+EV miR-942	72	1.09528
OE circEGFR+EV miR-942	72	1.11114
OE circEGFR+EV miR-942	72	1.05198
OE circEGFR+OE miR-942	0	0.204065
OE circEGFR+OE miR-942	0	0.197001
OE circEGFR+OE miR-942	0	0.198934
OE circEGFR+OE miR-942	24	0.487899
OE circEGFR+OE miR-942	24	4.51321
OE circEGFR+OE miR-942	24	4.68716
OE circEGFR+OE miR-942	48	0.96974
OE circEGFR+OE miR-942	48	0.952786
OE circEGFR+OE miR-942	48	0.907576
OE circEGFR+OE miR-942	72	1.32553
OE circEGFR+OE miR-942	72	1.30169
OE circEGFR+OE miR-942	72	1.50585
