# Supplementary material for: circ-EGFR is a predictor of response to Cetuximab and a potential target in colorectal cancer
Source: EMBO Mol Med. 2025 Nov 10;17(12):3525–54. doi: 10.1038/s44321-025-00333-0 (PMC12686431; doi:10.1038/s44321-025-00333-0)
Supplement: Supplementary file 10 — Source data Fig. 5 [file 44321_2025_333_MOESM10_ESM.zip › Figure 5/5B/1. qPCR expression/Figure 5B_qPCR expression.xlsx]

## Sheet: circ-EGFR
Relative circ-EGFR expresison
group	expression
EV	-4.178
EV	-4.235
EV	-4.529
OE	-3.478
OE	-3.576
OE	-3.329

## Sheet: miR-942-3p
Relative miR-942-3p expresison
group	expression
EV	-0.538
EV	-0.625
EV	-0.589
OE	0.232
OE	0.158
OE	0.394
