# Supplementary material for: circ-EGFR is a predictor of response to Cetuximab and a potential target in colorectal cancer
Source: EMBO Mol Med. 2025 Nov 10;17(12):3525–54. doi: 10.1038/s44321-025-00333-0 (PMC12686431; doi:10.1038/s44321-025-00333-0)
Supplement: Supplementary file 10 — Source data Fig. 5 [file 44321_2025_333_MOESM10_ESM.zip › Figure 5/5C/CaCO2/CaCO2_Statistics.xlsx]

## Sheet: input
Number of colonies
group	value
NC	432
NC	456
NC	522
OE circ	192
OE circ	212
OE circ	222
OE+NC	190
OE+NC	182
OE+NC	208
OE+OE	422
OE+OE	408
OE+OE	438
