# Supplementary material for: circ-EGFR is a predictor of response to Cetuximab and a potential target in colorectal cancer
Source: EMBO Mol Med. 2025 Nov 10;17(12):3525–54. doi: 10.1038/s44321-025-00333-0 (PMC12686431; doi:10.1038/s44321-025-00333-0)
Supplement: Supplementary file 10 — Source data Fig. 5 [file 44321_2025_333_MOESM10_ESM.zip › Figure 5/5C/SNU-C1/SNU-C1_Statistics.xlsx]

## Sheet: input
Proportion of colonies
group	proportion
NC	0.954296
NC	1.01188
NC	1.03382
OE circ	0.428571
OE circ	0.488117
OE circ	0.4375
OE+NC	0.285714
OE+NC	0.357143
OE+NC	0.384615
OE+OE	0.857143
OE+OE	0.916667
OE+OE	0.97075
