# Supplementary material for: circ-EGFR is a predictor of response to Cetuximab and a potential target in colorectal cancer
Source: EMBO Mol Med. 2025 Nov 10;17(12):3525–54. doi: 10.1038/s44321-025-00333-0 (PMC12686431; doi:10.1038/s44321-025-00333-0)
Supplement: Supplementary file 11 — Source data Fig. 6 [file 44321_2025_333_MOESM11_ESM.zip]

Archive with 24 entries (15 files):
- Figure 6/.DS_Store
- Figure 6/6A/
- Figure 6/6A/Figure 6A_dataset overlap.xlsx
- Figure 6/6B/
- Figure 6/6B/.DS_Store
- Figure 6/6B/1. GAS1/
- Figure 6/6B/1. GAS1/Figure 6B_GAS1_qPCR.xlsx
- Figure 6/6B/2. RNF44/
- Figure 6/6B/2. RNF44/Figure 6B_RNF44_qPCR.xlsx
- Figure 6/6B/3. PGGT1B/
- Figure 6/6B/3. PGGT1B/Figure 6B_PGGT1B_qPCR.xlsx
- Figure 6/6C/
- Figure 6/6C/.DS_Store
- Figure 6/6C/Fiugre 6C_WB.pdf
- Figure 6/6C/Fiugre 6C_WB.pptx
- Figure 6/6D/
- Figure 6/6D/Figure 6D_Luciferase.pdf
- Figure 6/6D/Figure 6D_Luciferase.pptx
- Figure 6/6E/
- Figure 6/6E/Figure 6E_Luciferase.xlsx
- Figure 6/6F/
- Figure 6/6F/.DS_Store
- Figure 6/6F/Figure 6F_WB.pdf
- Figure 6/6F/Figure 6F_WB.pptx
