# Supplementary material for: circ-EGFR is a predictor of response to Cetuximab and a potential target in colorectal cancer
Source: EMBO Mol Med. 2025 Nov 10;17(12):3525–54. doi: 10.1038/s44321-025-00333-0 (PMC12686431; doi:10.1038/s44321-025-00333-0)
Supplement: Supplementary file 11 — Source data Fig. 6 [file 44321_2025_333_MOESM11_ESM.zip › Figure 6/6A/Figure 6A_dataset overlap.xlsx]

## Sheet: 4 dataset overlap
1. TargetScan	2. miRTarBase	3. miRDB	4. mirDIP	1|2	1|3	1|4	3|4	1|2|3	1|2|4	1|3|4	1|2|3|4
GNG4	LINC00598	RGS4	MAP3K21	UBL4A	DLX5	MYL2	NKAPD1	ZNF460	SH3PXD2A	MBL2	PGGT1B
C21orf88	Igfbp4	RHOBTB1	SEPTIN11	DSTN	SARS	SASH1	ADAMTS6	FAM160B1		RGS4	GAS1
AL590235.1	Vsig2	RASAL2	MCPH1	IL7R	COX5A	TF	MEAK7	BEND3		GNG12	RNF44
FAM9C	Rgs4	CTNNA3		SERF1A	KDM1A	RTN4	MYORG	GATA6		RNF214
RCAN3	Acbd7	SLC35E4		SERF1B	UPK1A	MATR3	KCNMA1	UBE2A		SOS2
CCDC38	Ccdc117	ATP5MC3		LMBR1L	ZNF329	ABCC9	ITSN1	NUFIP2		RHOBTB1
ACRC	Aldoa	SMIM10L1		NCL	TAF13	ARHGAP19				SRSF11
RHD	CRAMP1L	WDR20		CASP16	GAPDH	RMND5A				C5orf51
MMP9		TRPC5OS		SFXN1	POP7	ZNF678				FRK
RNF181		NRG1		FOXR2	TMEM74	VANGL2				UVRAG
SLC25A21-AS1		CAVIN4		CD44	FEZF2	LPCAT2				GSAP
C10orf67		MROH9		EXOSC6	KRT84	SMAD4				RAB31
ANKRD33B		SNAP47		ZBTB45	RAN	SLC44A1				SERINC1
PUSL1		NPC1L1		PURG	SH3BGRL	TRPS1				LZTS1
MSRB3		GCNA		SETD1A	CRKL	ZDHHC3				FAM114A2
INIP		RSKR		CREBL2	DPP8	PPM1A				VAPB
PBX4		ECPAS		EXOC8	ABCG5	FRA10AC1				BBX
CYB5R2		ZDHHC23		HNRNPL	PNRC2					PRRC1
SPDL1		LY75		RPL22L1	MDM4					KANSL1
SUFU		CCDC157		GCH1	GPATCH2L					L3MBTL4
RP11-192H23.4		CNTLN		APBB2	ZFAND5					SYNJ2BP
TEX30		CDKL5		TAOK1	CNTNAP4					NKX2-2
HBEGF		VEPH1		CCDC50	DOCK7					ANO6
NSG2		CNOT9		G3BP1	INSIG1					PPTC7
UBE2H		C20orf203		ALDH1A3	RGMB					HBP1
GAS2L2		MRPL57		ZNF618	PCDHB10					ZMYM2
DBI		CORIN		PTK6	TVP23B					DIO2
AKR1C2		CEBPZOS		ARHGEF2	GABRB1					NRBP2
SH3YL1		INSYN2		TOR1AIP2	CCND1					LDB2
SYNJ2		POM121		NUDT7	UGCG					LYRM7
RGS5		DENND1B		AFAP1	OPALIN					AHCYL1
C10orf85		CFAP300		SLC16A10	GJD3					TMEM132B
HN1L		MAPK10		SUSD1	PRDM1					HKDC1
MURC				RBMS2	PIM2					MIER3
TM4SF18				SRPK1	TLR5					B4GALT5
NEU3				ARL6IP4	GJC3					CLK1
CARD16				SCO1	TMEM150C					ATP1B1
TAS2R30				LILRA2	PRR13					ESYT2
MLK4				KLF2	MAGT1					MYT1L
CLDN18					RLN2					MPP7
EPDR1					CHIC1					FAM168A
EMP1					BET1L					RASAL2
MED23					TSTD2					METAP2
DOCK3					MAL					CGGBP1
RPL23					HS3ST4					PLCB1
FAM126B					HSPD1					SNX18
GCM1					USP53					VKORC1L1
CD46					KRT5					LENG8
MFSD2B					TIAM1					SLITRK3
CETN3					MYF6					TSGA10
TMEM213					ANHX					HTR2C
ERH					STC1					AJAP1
CYP4F31P					BUB3					E2F2
C11orf57					KIF4B					ECT2
RP11-178C3.1					DUSP19					GTPBP2
AP002884.2					DSG3					MR1
TAL1					IL5RA					SP3
MST1					PAFAH2					EPC2
L3MBTL2					GPATCH11					CTDSP1
EXTL2					PIP5K1A					FBXL5
KIAA1161					GATA4					YWHAZ
FOXS1					TECTB					MYLK3
SLC48A1					TXLNB					KCNH8
TSPAN14					RTKN2					VPS35
GPI					ANKRD62					CDKN2B
FAM196A					GPC1					HIPK3
SH2D3C					EML6					UBE2D3
SLC1A2					ZNF763					MAN1A1
RUFY4					PDCD4					ARHGEF18
PROM1					SLC9A4					PTAR1
SPINK2					ZNF550					SDAD1
HIGD1A					ADCK1					YIPF6
DVL2					SIK3					ABCA1
MCTP2					MTDH					MOSPD2
SLC13A1					ACOT4					BICD2
HSPA4					MAL2					DUSP28
KLRC3					JMJD8					SLC15A4
ANTXR1					LIN28A					WDFY3
ZC3H12D					SLBP					GRK5
TLDC1					EPHA3					SPEF2
SH2D5					USP45					CADM2
RMDN2					MTMR6					ZFYVE26
PALMD					RALGPS2					RNMT
SPCS2					BRD8					YTHDF3
FAM220A					EFR3A					TMEM65
RNF183					PDHB					KDM1B
RBBP9					PTK2					NOTCH2
HTR4					EPM2A					PRR14L
TMEM52B					TIA1					SLC25A16
DYNLT3					PHOSPHO1					NEK9
FAXC					GPSM1					ZNRF3
CABLES1					KITLG					SOX6
NBPF4					KCNG3					PRPF38B
CHI3L2					FRMPD2					GABRA2
CYP2B6					CLVS1					TECPR2
ITGA9					KIAA0825					SLC6A19
RHOJ					NBPF15					GGA2
PLAC1L					ATL2					NCOA7
RIPPLY1					NADK2					EPHA5
NBPF6					ATXN7L1					CDC73
LEPROT					CASR					PPP3R1
CCZ1B					MBD1					ANGEL2
SNTB2					AGFG1					ANKRD33B
TARBP1					CADPS					L3MBTL1
CLNS1A					PRDM2					RERE
CLEC7A					NUCKS1					DTWD1
C19orf24					HEATR1					REST
ADAM20					GALNTL6					ST7L
ZNF740					THRAP3					MGAT4A
CYCS					KLHDC10					LSAMP
CD84					PNRC1					DDX58
IDI2					SH3RF3					CHFR
CTGF					KCTD5					MYSM1
C1orf226					RNASEH2C					TFCP2L1
PRKACG					EIF1B					NUP153
GABRA3					KPNA3					TRMT5
VPS26A					GLCCI1					IL15
RRAGD					RAP2A					CPPED1
PUS1					ZNF385A					PRCD
DNTT					SPTBN5					CSMD1
TMEM182					KLHL3
EIF1					PPP1R12A
RBMXL2					NCAPH
ART1					APPL1
AC069547.2					SOWAHA
GMCL1					PIK3R2
NCKIPSD					INPP4A
AC105020.1					HOMER1
TMCO4					DDX60
PI15					PROX1
TUBB8					ZFYVE16
SSBP1					ZC3HAV1L
GUCY1B3					RPS6KL1
HDGFRP3					MBOAT2
RP11-683L23.1					SHISA7
HKDC1					POLR3H
SPIN3					FBXO8
ZNF93					FGF1
AGBL1					MTMR4
PP13439					CGN
HECA					NPAP1
NPY4R					FAM228B
LYST					ATAD1
VAMP8					SENP1
TAF8					NBPF3
TMEM97					PTPN21
C2orf74					TMEM260
WDR27					PDE1C
CREG2					EOMES
CDKL2					PPARGC1A
FNDC9					CDK1
GCHFR					RAB1B
RPL7					ARHGEF6
MTOR					NBPF9
FBXO36					NAALADL2
FANCD2OS					NBPF14
CKAP2					DNAJB2
BCAS2					GRID2
C14orf159					PPP1R8
ATOX1					DYRK1A
ITGB1BP2					HS6ST1
SGK494					C6orf222
KIF4A					TMEM99
TNFSF4					MFSD11
CD200					PTPRR
APTX					PCIF1
OSGEPL1					MBD6
COX7C					SGCB
C18orf25					NRAS
TRIM32					NRP1
CLDN23					USP21
GKN2					TRIQK
TMED8					KCTD12
VWC2L					AR
PEBP1					MAGI2
LRTOMT					FOS
TCEAL4					WNK4
CLIC4					ZBTB40
C1orf158					C6orf118
KIAA1644					SATB2
TMEM86A					CYBRD1
GAB2					TXNRD1
LIMS2					SEC62
AL079342.1					GRIA2
C19orf48					C5orf47
TNNC1					EML4
MESDC1					GCNT1
CARD9					NDUFS4
VCAN					ZFP82
NECAB1					IL1A
ZNF841					TMEM108
CEPT1					ELAVL2
PBOV1					FAM53B
GFRA3					MAP7
DDA1					KCNN3
TRIM27					NBPF20
MAOA					SFMBT1
DNAJC27					CNBP
BMPER					PPP1R12B
VPS37B					APBA1
CD247					CTDSPL2
C2orf88					SFRP1
NRSN1					TRIM33
ZNF543					EBF1
EXOC2					TRPC6
DAPK2					RB1
SLC6A17					METTL6
PTK2B					SP8
MPV17L					PTPRT
NBPF16					PAPOLG
PDXP					TTC28
TAF1A					COLGALT2
PDGFB					GABRA1
C7orf61					GRIK3
RAB26					PTPN14
AP000695.1					IRAK2
PRPH2					GLUL
LUZP2					CREBRF
SOST					USP36
PRX					AKAP12
CCDC85C					SOX11
TMEM257					NFAT5
LDHAL6B					RNF170
SERPIND1					COL12A1
PLVAP					SCAI
ASF1B					CAPN2
GUCD1					ONECUT2
PLCXD3					SERPINE1
RHOQ					NXPE3
SLC30A4					ZDHHC21
PRKAR2B					PLCB4
ZNF416					RSU1
TMEM75					AFF2
CLDN7					ENTPD7
ATXN1L					SLC25A21
RPS8					KIF1B
GUF1					TMEM255A
DPH5					TTLL4
CTDSPL					WDR72
P2RX7					CEP350
KRTAP11-1					ERCC6L2
PRND					SOD2
MCM8					MAML1
SLBP					IPMK
KRTAP4-12					TLL1
RHEBL1					DTNA
FAM133A					PDE12
KLHL2					MIA3
C21orf49					ZNF107
MT-ATP6					GIN1
EGR3					FBXO38
TTC9B					CREBBP
FAM98B					ETNK1
AC007390.5					USP3
RDX					B3GALT1
VPS45					CWC15
MYO1F					HM13
BTN2A1					TYW5
GPR174					BBIP1
KIAA1143					ACP6
RPP14					OASL
RLIM					SUPT3H
LDHAL6A					CTC1
HDGF
C2orf43
NPFFR2
GSTK1
TOR2A
PPP1CB
BCL10
TIMM21
PRKRIR
C6ORF50
CDK16
GPNMB
SCRG1
TMEM38A
GPR15
EYA4
CDKL1
CD96
ZNF513
SIGLEC8
AWAT2
CADM4
POTEE
CNTNAP5
AC012360.2
CTSH
MAPT
CCL22
KIAA0247
RABGAP1L
TMEM52
ZNF792
TCF7L2
BSPRY
PITPNC1
EMC6
RASA2
SLC23A2
NCBP2
ZNF619
EGR1
PTCD2
NEBL
BUB1B
TTC30A
CD2
MSX2
KIAA1147
HTR3E
IL3
TPM3
SNX24
SERTAD4
RP11-1407O15.2
NF2
CAMK2D
TMTC1
ADAM12
ZPLD1
PLD6
MTA2
SLMO2
ASPA
MRPS2
CLDN2
RP11-113D6.10
FAM216A
ROMO1
LY6E
SPOCK3
PIP4K2A
SCARA3
C19orf59
PITHD1
OR4N2
OTX2
ARHGEF35
RP11-383H13.1
WWC3
OTUD3
GPR12
RP11-181C3.1
C6orf58
LDHB
CDK2
PTPN18
AC132186.1
HSF2BP
RRP36
TUBB6
NR2E1
SUMF2
ABHD17B
CAPSL
SLC6A14
UBE2QL1
ZNF132
GMEB1
PPP1R3E
C1orf147
CTXN2
IGLON5
TBCC
RASSF8
B3GALT5
MAPK14
ATE1
YWHAH
ACBD7
MAP3K7CL
IRX6
RPL23A
TNS3
RBM8A
SLC16A5
POMK
IFNA21
TSPYL5
CLMP
C6orf201
GAPT
GSE1
CDCA8
PEA15
PRKAG3
HMCES
KPRP
FCER1A
CNIH4
FUT11
C3orf18
MAP2K1
ZNF726
CRTAP
CDC25B
CTF1
SMAP2
ARL15
LYRM9
TTC31
NUDT4
ALG2
HIST1H2BH
SLC39A10
BCL2A1
DCTN5
PTGFR
TMEM217
STAB1
IDH3B
MED1
PPEF1
PARD6B
TRABD2A
ZIK1
GMPS
ADAM28
DLX3
RPL37
AP003774.4
NMNAT1
LMO4
RAD51L3-RFFL
RENBP
FUCA2
TEF
GSDMD
LELP1
RNASE3
TRPM3
GAL3ST4
PLK1
TMEM174
UIMC1
RBM47
UBFD1
PCMTD1
LDOC1L
MCU
MED27
C4orf36
TP53INP1
TDRP
CCNT1
ALX3
HCN4
BCKDHB
SLC35F1
FAM136A
DUSP3
SSR1
KPNA6
SEMA6A
SLC25A40
PRICKLE3
CD28
FASLG
METTL21B
SELT
NBPF12
IL18RAP
KRT73
PRUNE
P2RX6
SSR3
PARVB
NREP
EVC
BMI1
LRRC25
MTCH1
FOXN2
IRS1
SLC7A4
GPX3
DDX52
ESRRB
CD209
SLC52A1
CLLU1
NCCRP1
ALG10B
MYD88
EPB41L4B
TMX3
TMEM105
TMEM59L
CD53
SOX2
RNF34
OGFOD1
PCP4L1
ARF1
SCRN2
FAM81A
ABCD2
FDX1L
FOXA3
CAPN3
APOL6
C1orf198
RIC8B
LGI2
HS3ST5
PANK3
CCDC144NL
SCYL3
SULF1
PRF1
L3MBTL1
MAPK11
PICALM
EIF2A
CNTF
USP6
CABP5
VBP1
TMEM159
TRIM35
TIMMDC1
TYW1
TFEC
PRKAA2
SELRC1
ARHGAP40
MANEAL
COL8A1
ZNF782
POU5F1B
RP11-169F17.1
GIT2
KCNK2
RFFL
RCAN2
MTMR7
ARID4A
NDE1
DLGAP2
DOPEY2
RELT
COL22A1
GPR176
SIGLEC11
SDF2
ORMDL3
COL26A1
NDFIP1
LSM11
RASSF4
KLC4
NT5DC3
ENTPD5
COMMD3-BMI1
CREM
C1QTNF3
GPRIN2
PPME1
C19orf54
MPHOSPH8
RALY
THAP3
EFNB3
RPUSD4
SDCBP
SGTB
AC132872.2
FRMD6
PDPK1
GBX2
BCR
CCDC180
FABP7
KCNRG
C20orf202
SERPINB1
NUDC
TCF19
PGM2L1
IFI44L
ADD2
PRKCI
KLHL18
APOLD1
TSPAN11
RNF125
SLC25A34
SLC5A5
TULP4
FAM13B
ERGIC2
CXCL9
RP11-467N20.5
S100Z
ARIH2
RASSF6
RTN4RL1
CDPF1
YPEL5
TRMT1L
HAX1
FAM120AOS
TBC1D20
PATE4
S1PR3
ZNF674
CNGA1
ZNF697
BHLHE41
GPR171
GSTM5
COMMD2
MFAP3
CLPX
POLR2D
POMP
EMP2
NTRK2
SEMA3G
NUP107
ZKSCAN3
USP13
TBK1
HNF4G
C15orf41
PRR9
AGPAT9
BRPF3
TBRG1
NMT1
PGBD4
NBPF10
CFTR
HRSP12
MED10
MIEF1
PIRT
GRIN2B
CALD1
PCNX
ZNF557
ZNF443
EGLN1
IL7
CABS1
ANP32B
NXPH4
UNC119B
PTGER2
SENP5
SPG7
KIAA0368
SGMS2
MTMR1
RAB37
CYP27A1
PCDHB4
SORCS1
ST6GAL2
GLYCTK
DKK3
ASAP1
ANKDD1B
SLC35F2
PTPRQ
KIAA1211
FBXO40
DKFZP434O1614
ANAPC7
CISH
DCX
KRT20
DNAJB12
ID4
TMEM41A
RRP1B
MYO5C
PROM2
GABBR1
IRF4
PGPEP1
RAB11FIP5
NR4A2
MICAL2
FICD
UTP11L
C2orf54
RP11-295D22.1
ADH1B
PREPL
ATP5E
SCRN1
SLCO2A1
PPFIA1
DYNLT1
HPN
BBC3
EPB41L4A
NFE2L1
DDR2
NANP
PRPF40B
CYP11B1
C15orf56
STX16
CPLX4
FGF16
CD86
CSF3
RGS20
MCOLN2
DERL2
CCDC117
ASB8
MKNK2
AKTIP
GABARAPL3
SNCB
MMP28
XXbac-BPG32J3.20
ZMYM1
PAK3
GAD1
ODC1
RALGAPA1
HCAR1
CHM
GPR157
UBE3C
POFUT2
MCMDC2
TTC22
APCDD1L
C5orf45
KCTD17
PNO1
SMIM14
GUCY2D
UBXN10
STAT5A
FYCO1
FER
CTTN
CXorf56
FOXJ2
TDRD10
TBX5
SRP9
RHOU
ZNF490
FPGS
PLEKHS1
WNT4
PIK3R5
PDCD7
ZNF660
SLC11A1
TVP23A
EDA2R
TBC1D5
ATG10
FERMT2
PAFAH1B2
LZTR1
TTC7B
BCL2L11
NT5C3B
CXCR1
STK38
MAP4
KIAA0586
SLC30A1
WDR52
NRXN1
SYNGAP1
CDKN1C
STK33
TMEM248
KIF18B
VSIG10
GALNT6
MIEF2
ECSIT
OTUD4
LATS2
KCTD10
ZNF517
TMC5
DKFZP434H0512
CACNG2
AP005482.1
ALKBH5
C16orf45
PI4KB
PEX11A
PSCA
BAAT
POM121C
DHODH
CCND3
TSPAN18
EPX
ESR1
RNF112
IQCA1
TIFA
MPZL3
LPAR3
TLCD2
UTP20
DCAF4
BCAS1
CDC42SE1
ADRB2
TMED7-TICAM2
DGCR2
RGAG1
H2AFY
FAM101A
FOXA2
POLR3F
CRCP
ABHD5
DLG1
MRPS26
CYP11B2
ZXDA
CHRNB2
FAM228A
CAMK1D
RAB3D
SFRP4
CASP8
LGR6
MYOF
CXCL12
CDK14
TTC9
RAD9B
TGM4
DIAPH3
POLM
ADPRHL2
INHBA
LHFPL2
L2HGDH
MYOG
SPRY1
RIMS4
C9orf38
ACER3
TRAF5
RNFT2
FEZ1
CABIN1
HLF
GRM6
VAT1
SPAG9
C2CD2
CDCA7
KCTD18
ITPRIPL1
SHPK
TRPV1
MPL
WASF2
ING1
FZD3
DNASE1L1
ZBED3
MXRA7
SHPRH
KDM4B
P2RX1
MARCKS
CXCL14
NEMF
ARL5B
VSTM4
PER2
HTR5A
MMP25
TGOLN2
AUTS2
RGL1
C4orf50
ZNF799
SLC5A1
HERC3
ZNF445
GYS2
BDKRB2
KCNMB1
TUBGCP3
PATE3
NAALADL1
HSPA9
RNF135
KIAA0408
GOLGA6L1
FAM46A
CAPN9
MBOAT1
OR11A1
LRRC3
SLC31A1
TMEM256-PLSCR3
AL626787.1
IMPDH1
RPL22
PDE4D
C6orf62
ZNF709
AMER2
MCM10
PRELID2
AGAP3
C20orf197
KCNJ15
EBF3
TMEM261
HMGXB3
VTA1
ZNF275
CHRM2
ZFP37
PTP4A1
PLA2G2D
TNFRSF10D
SPN
ADCY6
GLRA3
JPH1
DAZ4
RAB23
CENPO
TRAF3IP2
BMP7
TRIM48
VSIG10L
NR6A1
XIAP
RNF168
SAMD5
ULBP1
IL16
LGALS9
MEIS3
MEGF11
TEX261
IGFBP4
ZNF737
LYPD5
MARK1
FAM57B
DKFZP761J1410
PLA2G4E
PRRG4
KIFAP3
USP49
LIMD1
ABCB9
AC068987.1
CDC23
GOLGA6L6
EXT2
TMEM30B
MBNL3
ILVBL
AP1S3
ZMAT3
GLIS3
SGSM3
NBPF11
DAZAP2
MET
APBB1IP
NOS1AP
FAM214A
SCN3B
CSRNP1
DNAJC3
CXCR5
TPMT
C12orf36
EFNB2
RNF213
AMER3
NCR3LG1
THNSL1
SLC35B4
NAA38
HELLS
ZNF649
PGR
GUCA1C
IL2RG
DNM3
GPR116
ZNF492
AMOT
RNF150
ARHGAP26
RC3H1
WAC
ZNF827
CERS6
ZNF320
NECAP2
GOLGA8G
LAS1L
SMEK2
CHRDL1
GRHL1
RBBP6
CYP7B1
DUSP7
PURA
SOCS6
C3orf70
KLF3
MAT2A
CABP1
MSX1
MEIS2
ACPP
NOS1
MTUS1
NARF
MID2
CTSB
MAZ
SCD
WIZ
ANKRD20A2
ACVR1
ANKRD20A1
PHTF2
TMEM237
TOB2
MMS22L
INSR
CYP4F3
PIK3AP1
SEC24D
LGSN
PMP2
IL23R
MRPL49
SLC4A4
LMNB1
NAT8L
RYBP
SASH3
KLK2
LAMP2
PDGFC
CDCA2
SERAC1
ST6GALNAC3
PAQR4
POFUT1
AP4S1
BUB1
KAT6B
LCMT2
LGALS9B
SLC5A7
LGALS9C
C2orf44
TEX9
C21orf91
DACT3
SCRT1
VEGFC
ANK1
XG
FABP1
NTSR1
LRRC2
HFM1
HOXA4
RP11-156E8.1
TBCEL
TBCK
C9orf91
NT5C1A
PARP15
KLHL26
AL163636.6
PAG1
SLC26A6
CHCHD4
ADAMTS1
GNG2
FRAT1
LRIG1
SEZ6L
UTRN
THAP5
GAB3
LMLN
TMCC1
TSPAN3
PIGR
LSP1
RPS6KC1
XKR4
NXPH1
GNS
ZNF362
C11orf70
SHOX2
G6PC
FREM1
STAU1
DAB1
NF1
JAG2
AHNAK
IPP
F3
SULT1B1
TBL1XR1
GALM
BRI3BP
ENTPD6
GPD1L
GMEB2
ARFRP1
MTCP1
ZNF235
PSD2
ANAPC1
EDN3
NICN1
KRT80
TSHZ2
TFPI
TOR3A
SLC38A11
RNF19A
WDTC1
TRIM66
UBXN7
CXCL13
JMY
ZNF385B
ARHGAP19-SLIT1
NAMPT
RANBP1
SCN2B
ZNF324B
SLC25A15
HMGN2
TATDN2
ARL10
ASB4
KLHL30
TRIM50
BAZ2A
RALA
SLC6A12
WDR55
CDH8
SSBP3
HMSD
DTX3L
ANO5
GRIN2A
MTM1
EZR
ZNF527
MEMO1
CPNE3
RNF141
TLK2
NBPF1
PCDH18
SOX8
C1QTNF2
ARHGEF38
TRIM68
GOLGA8F
STAC
ITGB8
C4orf32
ZNF570
KLHL3
ADRB3
HIST1H2BN
GCSAML
RASGRF1
WNT3
ZNF177
SLC7A1
GYG2
CAMK4
RNF152
PSMD10
AC006486.1
SLC45A4
CASP3
ANKRD34C
DARS2
FBXO28
CRHR2
TDRD9
SETD7
ZNF175
KCNE1
CHRNA9
GPR4
SPRN
MS4A7
MATN1
NPTX2
BEND4
STX3
DENR
SNX1
RBBP4
ZNF451
IGF2R
SPRY2
ZNF597
CIITA
ZNF710
FAM174B
STK40
GOT2
ZBTB11
KIAA0226
CBLL1
PUS7
ABI1
FRRS1L
GSTCD
PTEN
ANGPTL2
CDH2
POP4
MYO16
CCSAP
POTEM
ZNF770
RBM33
PARK2
NCOA2
LRSAM1
SRPK2
FAM172A
PODXL
ZNF558
AGR2
PRKG2
NFATC2IP
CCPG1
WSCD2
GDF6
ETV5
RSAD1
POC1B-GALNT4
MLLT3
SLMAP
DNAJB1
LAMTOR3
RAB27B
CCDC85A
TNRC6A
CDH5
CABP7
DPYSL4
POTEG
RALGAPB
FAM76B
SIRPA
PIK3R3
ATP11C
PDE7B
RTF1
COL15A1
TCF7
ZBTB43
POU2AF1
ACACB
NHEJ1
VPS39
UBTD1
SH2D1A
MMRN2
ZSCAN22
KDM5A
TBX15
BEAN1
URM1
ATRX
ZKSCAN8
AVL9
DRAM1
BTD
PHEX
BLOC1S2
CLSPN
SLC9A5
SKI
GOLPH3
ASAH2
NUDT5
C10orf76
RSF1
ZBTB33
UBE2D4
AGFG2
NMT2
KIAA0895
SLAMF1
AC002451.1
CBL
SLC26A2
SEC61A1
ARF3
BTBD9
PLAG1
ARID3A
TTC4
BAIAP2
PPFIA4
ANKRD34B
GRAMD1A
VEZF1
GINS2
QPCTL
MED13L
DCAF7
KCNJ14
NPFFR1
PRR18
DTX4
C18orf63
RNF40
CRLF3
PEX5L
ZNF281
TCTA
PSD4
STXBP1
TPX2
POLR3D
CLCN3
PREX2
SBF1
ALKBH8
R3HDM1
ZNF487
DCUN1D2
ANKS3
ZNF780A
ZKSCAN2
FAM73A
HSDL1
GALNT10
LINGO2
TMEM181
TMEM87B
ZNF160
NLGN1
PALM2
ZNF780B
FGFR1OP
ZFR2
MGAT3
TENM1
S1PR1
FAM129A
TMEM170B
GBP2
LDLRAD1
KBTBD8
NELL2
FZD4
MAGEB4
PRKAB2
PFKFB2
PIP4K2C
GABRG2
NEDD9
FBXO31
CEACAM19
TMEM144
EDNRB
TPH1
ZEB1
TEX35
ZNF696
TMTC2
ZFY
ANKRD20A3
ELOVL7
CHD5
ACAP2
ACACA
ERRFI1
ZNF652
PTGDR2
ATP2B3
ABCA8
LMOD1
SNX20
OLFM4
SNX29
YBX2
CARF
ZNF713
BAHD1
LPPR4
TBC1D14
DNAJC16
SLC25A30
RIMKLA
RFTN1
NDST3
VTI1B
THSD7B
FLT1
DYNLL2
CTD-2368P22.1
BMPR2
PAQR3
LYSMD4
GCA
KIF3B
TNF
ELL3
SLC25A22
B3GNT6
ANGEL1
CCBL1
SPRED2
FBXO44
C17orf82
ZNF730
ZBTB25
MAN1C1
PITPNM2
SYAP1
PURB
NEDD4
ACAD8
FAM167A
PLCB2
B3GNT5
TOR4A
OLFML2A
GMNC
PALD1
POU4F1
TMEM117
GRHL2
KCNK5
KCTD15
ARHGAP28
ZNF134
METTL20
ADAMTS20
HSPA12A
SLK
SLCO4C1
MC2R
WDR47
FOXO3
B4GALT6
COG1
UBR7
ERO1LB
IQCE
NFIB
FAM57A
MDH1B
MYRF
PTGFRN
TMEM18
CCP110
TNR
PARD6G
DACH1
PPARA
PTBP3
FAM69A
ZNF662
MAFG
PLD5
MGRN1
TBX20
C12orf74
EIF3M
NRIP1
MYCBP2
ALX4
ZNF599
C14orf105
CSNK1G1
PITRM1
WWP2
COLQ
ERI1
HIST2H2BE
FBXO22
VPS13B
RBM43
C1GALT1
STOM
C9orf72
DNAH10OS
KLHL1
SBK2
GRAMD1C
MAU2
ZBTB37
DIP2B
DLGAP4
ZNF816
HGF
SOHLH2
C3orf80
HRH3
N4BP3
KIAA1586
EMB
FAM206A
KCNH5
HELZ
SLC38A1
FBXO30
RABL5
RTN4IP1
TGFBR1
ZNF736
TMEM185B
HTT
CRY2
ARHGAP31
RP11-422N16.3
C9orf47
FARP2
FAM211A
FEM1A
NARG2
RAB8B
FRMD5
CMTM4
SLC9A7
SLC39A9
EIF5A2
FRMD3
FSD2
PPARD
RXRB
RAB11FIP1
MAN2B2
CDK19
VPS36
LCLAT1
WDR12
BET1
TRAPPC13
ASB1
FAM104A
MMRN1
AL033381.1
NOL12
ABLIM3
AS3MT
LMBR1
RASD2
SKP2
SCARB1
LRRK2
DDX21
ST8SIA2
SIDT1
HPCAL4
USP18
TMEM62
ABCF3
F2RL3
MN1
CD5L
KCNA1
ELMOD2
KIF3A
PTBP2
RP11-644F5.10
KLHL9
SLC1A4
ATM
LANCL3
KIR2DL1
MLXIP
CYB561D2
TRPC1
KIR2DL3
NAPB
TTC14
CBX5
INTS2
RAB22A
DSTYK
HIST1H3H
WNT5A
LYRM2
VPS13C
ADAMTS18
MOV10L1
LRRC4
LDLRAD3
RPTOR
COL4A3BP
CDYL2
LEMD2
CEP85L
LRIG2
RBM23
FAM127A
SLC6A11
RIMKLB
C17orf103
SLC35E3
C4orf33
MKLN1
ELP4
DCP1A
ZNF321P
PRDM6
APOOL
NAA40
SAMD12
CNNM1
ZC3H12B
NIPA2
ZNF317
CAMKK2
ZMIZ1
RGS17
MRE11A
THBS1
SLC41A1
TMTC3
FRAS1
ZDBF2
HAUS6
CGNL1
SLC44A2
PCLO
PHF20
UBR1
ARMCX3
GDAP1
NUTF2
EMR2
AC021218.2
SLC25A45
KIAA1919
SCML2
RS1
RUNDC3B
IL17RD
FAM83F
KIFC2
ZNF419
FOXN3
IRAK1BP1
NSL1
KHDRBS1
PHACTR4
UNC5C
XYLT2
C22orf29
YY1
NAGA
ITPR1
JAK2
ACTR1B
REXO1L1
MPLKIP
NHSL1
HAUS2
KCNS1
GPD2
MEGF6
FRS2
CCDC127
ENPEP
UBAC1
MED22
FBXO45
TXNDC15
APH1B
TMEFF2
SFXN2
CLEC5A
UNC5B
ZFP3
NOVA2
AMOTL1
CCDC93
CFL2
ROCK1
BVES
ARL8B
MYBL2
EPHA10
LRP2BP
NRG4
SPATA2
CALB2
CCSER1
DHTKD1
RP11-625H11.1
CREB5
NDUFA7
ERLEC1
SAMD1
KPNA4
FBXL4
CLPTM1L
SP6
PHC1
SCRT2
IGF1R
DIEXF
PPARGC1B
TYRO3
DHX40
GNB4
ATP6V1C2
ADAMTS5
SLC35F6
SP4
C9orf62
BDP1
NCAN
CNGB3
PHAX
TECRL
VTCN1
SELE
NUB1
ZNF778
ERCC8
TTC9C
LUC7L3
ZFP36L2
MIB1
STX4
SEMA4F
RASEF
RPL7L1
GADL1
CTIF
AURKA
SGSM2
UHMK1
MINOS1
CEP55
KSR2
DGKB
ANKRD34A
CACFD1
PDGFRA
SRI
DNALI1
EML1
MNT
LDLRAD4
PTPRB
EPB41L5
ZNF117
STX17
SELPLG
FMR1
FGFR2
KIAA1407
SRRD
ARL6IP1
POU3F1
TMEM39A
CCDC80
SNX33
PIBF1
SH3GLB1
WDR70
WHSC1L1
PPP4R1L
SLC2A5
KIAA0141
SLC9A2
KCNJ6
RORB
EXOSC2
DENND5B
SYNC
KIAA0226L
MYRFL
CA8
TSPAN5
BCOR
CSF2RB
CNOT6L
TMEM68
GDAP1L1
FBRS
PDE11A
RIPK4
ACOT9
C17orf51
TSKU
SLC7A6
SLC26A4
GABBR2
HNRNPK
EZH1
LACC1
ITGB5
PRDX6
SKP1
UBXN2A
ZSCAN12
CHTOP
ANKRD49
FAM151B
MYCT1
SIGLEC1
FAM71F2
MAK16
GAN
ZNF264
RPL32
TIMM8A
SAMD4A
CLDN19
OXR1
SFMBT2
C15orf52
TGFBRAP1
LOH12CR1
MAP2K6
ZBTB21
MRO
NDUFAF5
C2CD2L
VGLL3
KIAA1551
AC005609.1
SEMA3C
SOGA3
XPR1
LIX1L
FMNL3
HEBP2
FAF2
ZNF594
PYGB
RBM19
KCNQ3
PDP2
ERC1
ABHD4
SLC8A1
TGIF1
DOK4
TGFBR2
LRP6
ADAMTS15
ZC3H6
SLC5A12
CCDC169-SOHLH2
C9orf69
PUS7L
C11orf74
KCTD16
GSTO2
KIAA0825
ZNF283
SLC12A8
SLC6A20
ZNF624
TIAF1
GPR155
PM20D2
TMX4
CHDH
ACOX1
SLC12A6
TAS2R4
ZNF24
SGSM1
TNS1
LIN28B
KIAA2018
GRIA1
C10orf90
SLC4A1AP
BOK
GRB10
GTPBP1
SIRT5
ZBTB3
PTCHD4
PELI2
UBE2S
SNAP29
ASH1L
FIGF
NDC1
SGCD
ART4
SRRM4
CLCN4
AP1G1
DNAH17-AS1
MTERF
CPSF2
DGKI
ULBP3
SCN9A
GRIN3A
AC002472.13
ZEB2
ZNF793
ZC3H7B
F2R
WBSCR17
UTP15
OGFRL1
C16orf70
CPEB4
HEG1
FAM204A
MEGF9
SEC22C
LRCH3
ARSD
ERN1
CHMP1B
HHIPL1
WSB1
SHROOM4
KIR3DL3
ZNF12
RHOA
GBA
PON1
SLC2A13
TMEM92
PDXK
RAB30
DNAL1
QSOX2
SCNN1B
KIAA0513
ELMOD3
CYP2U1
ARHGEF39
RUNX2
CEP85
LIF
VASN
SFT2D2
CUL2
LHX4
TACR2
RNF216
RPL28
CSNK1A1
MRGBP
ZCCHC14
ATXN1
ATP7A
GNPDA2
ALKBH1
GUCY1A3
IREB2
SOAT1
LPAR1
DDN
QKI
AC004381.6
ANKRD10
MEI4
AKAP13
AOC1
COL4A2
TMC6
FAM26E
GPC4
[truncated: 1,397 more rows]
