# Supplementary material for: circ-EGFR is a predictor of response to Cetuximab and a potential target in colorectal cancer
Source: EMBO Mol Med. 2025 Nov 10;17(12):3525–54. doi: 10.1038/s44321-025-00333-0 (PMC12686431; doi:10.1038/s44321-025-00333-0)
Supplement: Supplementary file 11 — Source data Fig. 6 [file 44321_2025_333_MOESM11_ESM.zip › Figure 6/6B/1. GAS1/Figure 6B_GAS1_qPCR.xlsx]

## Sheet: input
GAS1 relative expression
group	expression
EV	-2.2813
EV	-2.24383
EV	-2.3982
OE	-1.80936
OE	-1.92409
OE	-1.80143
