# Supplementary material for: circ-EGFR is a predictor of response to Cetuximab and a potential target in colorectal cancer
Source: EMBO Mol Med. 2025 Nov 10;17(12):3525–54. doi: 10.1038/s44321-025-00333-0 (PMC12686431; doi:10.1038/s44321-025-00333-0)
Supplement: Supplementary file 11 — Source data Fig. 6 [file 44321_2025_333_MOESM11_ESM.zip › Figure 6/6E/Figure 6E_Luciferase.xlsx]

## Sheet: Sheet1
Relative luciferase activity
	Mean	SD	N
GAS1WT+NC	1	0.01	3
GAS1WT+miR	0.76	0.02	3
GAS1MUT+NC	1.05	0.06	3
GAS1MUT+miR	1.06	0.04	3
