# Supplementary material for: circ-EGFR is a predictor of response to Cetuximab and a potential target in colorectal cancer
Source: EMBO Mol Med. 2025 Nov 10;17(12):3525–54. doi: 10.1038/s44321-025-00333-0 (PMC12686431; doi:10.1038/s44321-025-00333-0)
Supplement: Supplementary file 12 — Source data Fig. 7 [file 44321_2025_333_MOESM12_ESM.zip]

Archive with 15 entries (9 files):
- Figure 7/.DS_Store
- Figure 7/7A/
- Figure 7/7A/.DS_Store
- Figure 7/7A/Figure 7A_qPCR.xlsx
- Figure 7/7B/
- Figure 7/7B/Figure 7B_qPCR.xlsx
- Figure 7/7C/
- Figure 7/7C/.DS_Store
- Figure 7/7C/Figure 7C_correlation.xlsx
- Figure 7/7D/
- Figure 7/7D/Figure 7D_correlation.xlsx
- Figure 7/7E/
- Figure 7/7E/Figure 7E_Survival.xlsx
- Figure 7/7F/
- Figure 7/7F/Figure 7F_Survival.xlsx
