# Supplementary material for: circ-EGFR is a predictor of response to Cetuximab and a potential target in colorectal cancer
Source: EMBO Mol Med. 2025 Nov 10;17(12):3525–54. doi: 10.1038/s44321-025-00333-0 (PMC12686431; doi:10.1038/s44321-025-00333-0)
Supplement: Supplementary file 12 — Source data Fig. 7 [file 44321_2025_333_MOESM12_ESM.zip › Figure 7/7A/Figure 7A_qPCR.xlsx]

## Sheet: Sheet1
miR-942-3p relative expression
RNA ID	group	miR-942-3p
26-005	nonrecur	0.47998
30-002	nonrecur	0.660359
07-060	nonrecur	-0.154238
07-083	nonrecur	0.632318
04-029	nonrecur	0.582592
07-076	nonrecur	-0.337386
49-014	nonrecur	-0.493769
11-001	nonrecur	-3.26345
30-010	nonrecur	-1.35226
07-120	nonrecur	0.887429
24-028	nonrecur	1.46498
07-090	nonrecur	0.97395
06-043	nonrecur	1.79517
07-088	nonrecur	0.346314
49-003	nonrecur	0.53712
07-116	nonrecur	0.3927
07-081	nonrecur	0.298884
26-003	nonrecur	0.597269
49-019	nonrecur	-0.453391
15-014	nonrecur	-0.00346454
43-011	nonrecur	0.12096
55-007	nonrecur	0.265229
07-102	nonrecur	0.442927
07-098	nonrecur	0.303547
06-040	nonrecur	-0.629153
28-017	recur	2.86491
30-009	recur	2.52259
56-008	recur	0.153152
07-001	recur	0.358593
56-023	recur	1.5254
55-005	recur	1.41533
55-009	recur	0.0317762
56-010	recur	-0.0787266
28-010	recur	0.534293
07-070	recur	1.6652
30-007	recur	-0.619525
24-041	recur	1.50685
06-041	recur	2.05946
52-010	recur	0.336502
43-021	recur	0.574757
27-040	recur	1.96216
56-017	recur	0.52453
11-004	recur	0.603674
40-059	recur	2.74016
01-116	recur	0.904579
