# Supplementary material for: circ-EGFR is a predictor of response to Cetuximab and a potential target in colorectal cancer
Source: EMBO Mol Med. 2025 Nov 10;17(12):3525–54. doi: 10.1038/s44321-025-00333-0 (PMC12686431; doi:10.1038/s44321-025-00333-0)
Supplement: Supplementary file 12 — Source data Fig. 7 [file 44321_2025_333_MOESM12_ESM.zip › Figure 7/7B/Figure 7B_qPCR.xlsx]

## Sheet: Sheet1
GAS1 relative expression
RNA ID	group	GAS1
04-029	nonrecur	-4.35465
06-040	nonrecur	-4.65413
06-043	nonrecur	-4.46187
07-060	nonrecur	-3.86619
07-081	nonrecur	-3.71377
07-083	nonrecur	-2.48347
07-090	nonrecur	-3.86619
07-102	nonrecur	-4.95352
07-116	nonrecur	-3.86619
07-120	nonrecur	-3.98416
11-001	nonrecur	-3.86619
15-014	nonrecur	-4.37491
24-028	nonrecur	-4.40402
26-003	nonrecur	-4.34102
26-005	nonrecur	-3.22484
30-002	nonrecur	-3.8771
30-010	nonrecur	-3.86619
43-011	nonrecur	-4.61247
49-003	nonrecur	-3.86619
49-014	nonrecur	-2.70724
49-019	nonrecur	-4.51589
55-007	nonrecur	-3.86619
07-076	nonrecur	-1.46267
07-088	nonrecur	-3.59949
56-010	recur	-5.11302
28-010	recur	-5.01203
06-041	recur	-4.89168
07-001	recur	-3.28529
07-070	recur	-3.87036
11-004	recur	-4.26637
24-041	recur	-4.09595
27-040	recur	-4.76122
28-017	recur	-3.95928
30-007	recur	-3.96103
30-009	recur	-3.80755
40-059	recur	-4.5793
43-021	recur	-4.78416
52-010	recur	-4.53085
55-005	recur	-4.0266
55-009	recur	-4.41878
56-008	recur	-2.64055
56-017	recur	-5.63172
56-023	recur	-4.47431
