# Supplementary material for: circ-EGFR is a predictor of response to Cetuximab and a potential target in colorectal cancer
Source: EMBO Mol Med. 2025 Nov 10;17(12):3525–54. doi: 10.1038/s44321-025-00333-0 (PMC12686431; doi:10.1038/s44321-025-00333-0)
Supplement: Supplementary file 12 — Source data Fig. 7 [file 44321_2025_333_MOESM12_ESM.zip › Figure 7/7D/Figure 7D_correlation.xlsx]

## Sheet: input
Correlation between circEGFR and miR-942
RNA ID	group	circEGFR	miR-942
01-116	recur	-6.34806	0.904579
04-029	nonrecur	-3.82755	0.582592
06-040	nonrecur	-5.32514	-0.629153
06-041	recur	-4.40881	2.05946
06-043	nonrecur	-6.0912	1.79517
07-001	recur	-4.00126	0.358593
07-060	nonrecur	-5.32514	-0.154238
07-070	recur	-7.75585	1.6652
07-076	nonrecur	-5.32514	-0.337386
07-081	nonrecur	-3.31079	0.298884
07-083	nonrecur	-3.6258	0.632318
07-088	nonrecur	-4.31223	0.346314
07-098	nonrecur	-4.96336	0.303547
07-102	nonrecur	-2.75501	0.442927
07-116	nonrecur	-6.77204	0.3927
07-120	nonrecur	-4.32383	0.887429
11-004	recur	-6.97369	0.603674
15-014	nonrecur	-4.51167	-0.00346454
24-028	nonrecur	-6.03152	1.46498
24-041	recur	-4.27488	1.50685
26-003	nonrecur	-5.53735	0.597269
26-005	nonrecur	-5.01757	0.47998
27-040	recur	-7.75585	1.96216
28-010	recur	-7.42392	0.534293
28-017	recur	-5.45322	2.86491
30-002	nonrecur	-5.32514	0.660359
30-007	recur	-5.47468	-0.619525
30-009	recur	-4.03539	2.52259
30-010	nonrecur	-4.26862	-1.35226
40-059	recur	-7.75585	2.74016
43-011	nonrecur	-5.57093	0.12096
43-021	recur	-7.84149	0.574757
49-003	nonrecur	-6.21194	0.53712
49-014	nonrecur	-5.32514	-0.493769
49-019	nonrecur	-5.84887	-0.453391
52-010	recur	-6.07028	0.336502
55-005	recur	-4.91832	1.41533
55-007	nonrecur	-3.82772	0.265229
55-009	recur	-6.56029	0.0317762
56-017	recur	-6.64182	0.52453
56-023	recur	-7.75585	1.5254
