# Supplementary material for: circ-EGFR is a predictor of response to Cetuximab and a potential target in colorectal cancer
Source: EMBO Mol Med. 2025 Nov 10;17(12):3525–54. doi: 10.1038/s44321-025-00333-0 (PMC12686431; doi:10.1038/s44321-025-00333-0)
Supplement: Supplementary file 12 — Source data Fig. 7 [file 44321_2025_333_MOESM12_ESM.zip › Figure 7/7E/Figure 7E_Survival.xlsx]

## Sheet: input
Relative miR-942-3p expression and PFS
RNA ID	PFS	PFS_status	miR-942-3p
01-116	0.734167	1	0.904579
04-029	1.0825	0	0.582592
06-040	4.5625	0	-0.629153
06-041	0.586667	1	2.05946
06-043	1.27167	0	1.79517
07-001	0.7675	1	0.358593
07-060	3.15667	0	-0.154238
07-070	0.660833	1	1.6652
07-076	3.06667	0	-0.337386
07-081	1.23333	0	0.298884
07-083	1.35083	0	0.632318
07-088	2.395	0	0.346314
07-090	2.535	0	0.97395
07-098	1.25	0	0.303547
07-102	1.29333	0	0.442927
07-116	2.00083	0	0.3927
07-120	2.69333	0	0.887429
11-001	1.04167	0	-3.26345
11-004	0.531667	1	0.603674
15-014	1.1725	0	-0.00346454
24-028	0.984167	0	1.46498
24-041	0.446667	1	1.50685
26-003	0.868333	0	0.597269
26-005	1.6825	0	0.47998
27-040	0.575833	1	1.96216
28-010	0.271667	1	0.534293
28-017	0.506667	1	2.86491
30-002	1.09333	0	0.660359
30-007	0.414167	1	-0.619525
30-009	0.783333	1	2.52259
30-010	0.895833	0	-1.35226
40-059	0.331667	1	2.74016
43-011	0.7975	0	0.12096
43-021	0.518333	1	0.574757
49-003	0.876667	0	0.53712
49-014	1.34	0	-0.493769
49-019	1.97833	0	-0.453391
52-010	0.380833	1	0.336502
55-005	0.159167	1	1.41533
55-007	1.25	0	0.265229
55-009	0.756667	1	0.0317762
56-008	0.255	1	0.153152
56-010	0.0166667	1	-0.0787266
56-017	0.345	1	0.52453
56-023	0.504167	1	1.5254
