# Supplementary material for: circ-EGFR is a predictor of response to Cetuximab and a potential target in colorectal cancer
Source: EMBO Mol Med. 2025 Nov 10;17(12):3525–54. doi: 10.1038/s44321-025-00333-0 (PMC12686431; doi:10.1038/s44321-025-00333-0)
Supplement: Supplementary file 12 — Source data Fig. 7 [file 44321_2025_333_MOESM12_ESM.zip › Figure 7/7F/Figure 7F_Survival.xlsx]

## Sheet: input
Relative GAS1 expression and PFS
RNA ID	PFS	PFS_status	GAS1
04-029	1.0825	0	-4.35465
06-040	4.5625	0	-4.65413
06-041	0.586667	1	-4.89168
06-043	1.27167	0	-4.46187
07-001	0.7675	1	-3.28529
07-060	3.15667	0	-3.86619
07-070	0.660833	1	-3.87036
07-076	3.06667	0	-1.46267
07-081	1.23333	0	-3.71377
07-083	1.35083	0	-2.48347
07-088	2.395	0	-3.59949
07-090	2.535	0	-3.86619
07-102	1.29333	0	-4.95352
07-116	2.00083	0	-3.86619
07-120	2.69333	0	-3.98416
11-001	1.04167	0	-3.86619
11-004	0.531667	1	-4.26637
15-014	1.1725	0	-4.37491
24-028	0.984167	0	-4.40402
24-041	0.446667	1	-4.09595
26-003	0.868333	0	-4.34102
26-005	1.6825	0	-3.22484
27-040	0.575833	1	-4.76122
28-010	0.271667	1	-5.01203
28-017	0.506667	1	-3.95928
30-002	1.09333	0	-3.8771
30-007	0.414167	1	-3.96103
30-009	0.783333	1	-3.80755
30-010	0.895833	0	-3.86619
40-059	0.331667	1	-4.5793
43-011	0.7975	0	-4.61247
43-021	0.518333	1	-4.78416
49-003	0.876667	0	-3.86619
49-014	1.34	0	-2.70724
49-019	1.97833	0	-4.51589
52-010	0.380833	1	-4.53085
55-005	0.159167	1	-4.0266
55-007	1.25	0	-3.86619
55-009	0.756667	1	-4.41878
56-008	0.255	1	-2.64055
56-010	0.0166667	1	-5.11302
56-017	0.345	1	-5.63172
56-023	0.504167	1	-4.47431
