# Supplementary material for: circ-EGFR is a predictor of response to Cetuximab and a potential target in colorectal cancer
Source: EMBO Mol Med. 2025 Nov 10;17(12):3525–54. doi: 10.1038/s44321-025-00333-0 (PMC12686431; doi:10.1038/s44321-025-00333-0)
Supplement: Supplementary file 13 — Source data Fig. 8 [file 44321_2025_333_MOESM13_ESM.zip]

Archive with 12 entries (7 files):
- Figure 8/.DS_Store
- Figure 8/8A/
- Figure 8/8A/Figure 8A_qPCR.xlsx
- Figure 8/8B/
- Figure 8/8B/Figure 8B_ROC.xlsx
- Figure 8/8C/
- Figure 8/8C/Figure 8C_Survival.xlsx
- Figure 8/8D/
- Figure 8/8D/Figure 8D_Shrinkage correlation.xlsx
- Figure 8/8E/
- Figure 8/8E/1-Undertreatment.xlsx
- Figure 8/8E/Overtreatment.xlsx
