# Supplementary material for: circ-EGFR is a predictor of response to Cetuximab and a potential target in colorectal cancer
Source: EMBO Mol Med. 2025 Nov 10;17(12):3525–54. doi: 10.1038/s44321-025-00333-0 (PMC12686431; doi:10.1038/s44321-025-00333-0)
Supplement: Supplementary file 13 — Source data Fig. 8 [file 44321_2025_333_MOESM13_ESM.zip › Figure 8/8B/Figure 8B_ROC.xlsx]

## Sheet: input
Relative circ-EGFR expression
ID	group	circ-EGFR
10062	1	-3.83179
10053	1	-2.04524
21116	1	-1.92052
10175	1	-1.75242
20802	1	-1.63366
22502	1	-1.49958
22310	1	-1.4708
23206	1	-1.45169
10055	1	-1.44474
22307	1	-1.34005
10016	1	-1.30312
10206	1	-1.16933
20112	1	-1.16881
10092	1	-1.15145
23211	1	-1.00077
10217	1	-0.931348
10181	1	-0.863642
10081	1	-1.36812
10108	1	-0.677583
10049	1	-1.5173
10114	1	-1.48179
10097	1	-1.43887
10193	1	-1.43643
10186	1	-0.412021
10011	1	-0.255222
20801	1	-0.23666
20302	1	-0.161829
80808	1	-0.0207999
10087	1	-0.0163518
10010	1	-1.66364
10209	1	-2.26628
10197	1	-1.90363
20107	1	-1.86505
22319	0	0.0440175
10054	0	0.0530946
21301	0	0.112955
10156	0	-0.0577792
22317	0	-1.78699
10165	0	-1.6818
21123	0	-1.61296
10084	0	-1.61135
10138	0	-1.60668
10021	0	-1.56811
23210	0	-0.573522
21103	0	-0.544842
10093	0	-0.499133
10142	0	-0.494988
20607	0	-1.42884
10094	0	-1.37593
10200	0	-0.830346
20108	0	-1.36588
10177	0	-1.31127
22305	0	-1.2867
22302	0	-1.26157
23204	0	-1.19797
10133	0	-1.18921
10023	0	-1.16971
10158	0	-1.15525
21105	0	-1.15123
10025	0	-1.14579
10155	0	-1.12827
21104	0	-1.03304
10178	0	-0.99745
21121	0	-0.991576
22313	0	-0.985804
10051	0	-0.930488
22308	0	-0.915947
10007	0	-0.859846
20104	0	-0.839578
10107	0	-0.800018
10211	0	-0.751485
10168	0	-0.721401
10121	0	-0.696153
10110	0	-0.691552
20106	0	-0.690745
10145	0	-0.67588
10117	0	-0.672151
10035	0	-0.659205
10071	0	-0.637034
20105	0	-0.594452
10125	0	-0.585627
10169	0	-0.56198
20304	0	-0.531407
20120	0	-0.52925
10162	0	-0.520333
10160	0	-0.518627
10105	0	-0.438216
10057	0	-0.425595
10014	0	-0.413739
10123	0	-0.411542
10043	0	-0.378042
10219	0	-0.370369
10183	0	-0.361749
10075	0	-0.328013
10050	0	-0.324016
20307	0	-0.301364
10120	0	-0.296588
10059	0	-0.294861
10192	0	-0.251257
10216	0	-0.234241
10111	0	-0.125658
10187	0	-0.114001
10018	0	-0.087864
10027	0	-0.054414
10020	0	0.0821177
10194	0	0.135507
10060	0	0.135825
10128	0	0.161795
10221	0	0.200027
10119	0	0.249657
10218	0	0.367653
10034	0	1.09043

## Sheet: results
ROC results
Performance	Value
threshold	-1.15134
specificity	0.797468
sensitivity	0.69697
AUC	0.769083
95L	0.662317
95H	0.875849
pValue	7.8238e-07
