# Supplementary material for: circ-EGFR is a predictor of response to Cetuximab and a potential target in colorectal cancer
Source: EMBO Mol Med. 2025 Nov 10;17(12):3525–54. doi: 10.1038/s44321-025-00333-0 (PMC12686431; doi:10.1038/s44321-025-00333-0)
Supplement: Supplementary file 13 — Source data Fig. 8 [file 44321_2025_333_MOESM13_ESM.zip › Figure 8/8C/Figure 8C_Survival.xlsx]

## Sheet: input
circ-EGFR relative expression and PFS
ID	PFS	PFS_status	circ-EGFR	risk
10062	0.66	1	-3.83179	low
10209	0.67	1	-2.26628	low
10053	0.5	1	-2.04524	low
21116	0.48	1	-1.92052	low
10197	0.23	1	-1.90363	low
20107	0.51	1	-1.86505	low
22317	1.33	1	-1.78699	low
10175	0.69	1	-1.75242	low
10165	1.72	1	-1.6818	low
10010	0.17	1	-1.66364	low
20802	0.4	1	-1.63366	low
21123	0.94	1	-1.61296	low
10084	1.21	1	-1.61135	low
10138	2.49	1	-1.60668	low
10021	1.1	1	-1.56811	low
10049	0.5	1	-1.5173	low
22502	0.64	1	-1.49958	low
10114	0.61	1	-1.48179	low
22310	0.45	1	-1.4708	low
23206	0.07	1	-1.45169	low
10055	0.7	1	-1.44474	low
10097	0.54	1	-1.43887	low
10193	0.48	1	-1.43643	low
20607	2.9	0	-1.42884	low
10094	1.63	1	-1.37593	low
10081	0.5	1	-1.36812	low
20108	3.49	0	-1.36588	low
22307	0.39	1	-1.34005	low
10177	1.51	1	-1.31127	low
10016	0.66	1	-1.30312	low
22305	0.78	1	-1.2867	low
22302	3.69	0	-1.26157	low
23204	0.89	1	-1.19797	low
10133	2.13	1	-1.18921	low
10023	3.73	1	-1.16971	low
10206	0.71	1	-1.16933	low
20112	0.58	1	-1.16881	low
10158	0.81	1	-1.15525	low
10092	0.54	0	-1.15145	low
21105	0.85	1	-1.15123	high
10025	4.7	0	-1.14579	high
10155	1.5	1	-1.12827	high
21104	1.67	1	-1.03304	high
23211	0.21	1	-1.00077	high
10178	0.95	1	-0.99745	high
21121	0.85	1	-0.991576	high
22313	1.74	1	-0.985804	high
10217	0.23	1	-0.931348	high
10051	3.63	1	-0.930488	high
22308	1.69	1	-0.915947	high
10181	0.71	1	-0.863642	high
10007	4.14	0	-0.859846	high
20104	1.63	1	-0.839578	high
10200	1.12	1	-0.830346	high
10107	0.85	1	-0.800018	high
10211	1.92	0	-0.751485	high
10168	1.31	1	-0.721401	high
10121	1.02	1	-0.696153	high
10110	3.01	0	-0.691552	high
20106	1.56	1	-0.690745	high
10108	0.72	1	-0.677583	high
10145	1.22	1	-0.67588	high
10117	1.94	1	-0.672151	high
10035	0.74	1	-0.659205	high
10071	1.3	1	-0.637034	high
20105	1.56	1	-0.594452	high
10125	0.9	1	-0.585627	high
23210	1.44	1	-0.573522	high
10169	2.96	0	-0.56198	high
21103	2.51	1	-0.544842	high
20304	1.32	1	-0.531407	high
20120	1.21	1	-0.52925	high
10162	0.79	1	-0.520333	high
10160	0.79	1	-0.518627	high
10093	1.57	1	-0.499133	high
10142	3.37	0	-0.494988	high
10105	3.92	0	-0.438216	high
10057	1.27	1	-0.425595	high
10014	0.97	1	-0.413739	high
10186	0.7	1	-0.412021	high
10123	1.06	1	-0.411542	high
10043	0.79	1	-0.378042	high
10219	1.5	0	-0.370369	high
10183	1.14	1	-0.361749	high
10075	2.3	1	-0.328013	high
10050	3.57	0	-0.324016	high
20307	1.55	1	-0.301364	high
10120	3.74	0	-0.296588	high
10059	4.11	0	-0.294861	high
10011	0.65	1	-0.255222	high
10192	0.92	1	-0.251257	high
20801	0.52	1	-0.23666	high
10216	1.39	0	-0.234241	high
20302	0.49	1	-0.161829	high
10111	3.97	0	-0.125658	high
10187	0.97	1	-0.114001	high
10018	1.15	1	-0.087864	high
10156	1.27	1	-0.0577792	high
10027	0.95	1	-0.054414	high
10087	0.54	1	-0.0163518	high
22319	1.93	1	0.0440175	high
10054	3.87	0	0.0530946	high
10020	1.14	1	0.0821177	high
21301	0.83	1	0.112955	high
10194	1.35	0	0.135507	high
10060	1.35	1	0.135825	high
10128	1.02	1	0.161795	high
10221	1.2	1	0.200027	high
10119	1.17	1	0.249657	high
10218	0.93	1	0.367653	high
10034	1.98	1	1.09043	high
