# Supplementary material for: circ-EGFR is a predictor of response to Cetuximab and a potential target in colorectal cancer
Source: EMBO Mol Med. 2025 Nov 10;17(12):3525–54. doi: 10.1038/s44321-025-00333-0 (PMC12686431; doi:10.1038/s44321-025-00333-0)
Supplement: Supplementary file 13 — Source data Fig. 8 [file 44321_2025_333_MOESM13_ESM.zip › Figure 8/8D/Figure 8D_Shrinkage correlation.xlsx]

## Sheet: input
The correlation between circ-EGFR expression and maximum tumor shrinkage
ID	group	circEGFR	BestShrinkagePercentage
10062	1	-3.83179	-0.56
10053	1	-2.04524	0.52
10197	1	-1.90363	-1
20107	1	-1.86505	0.59
22317	0	-1.78699	0.58
10175	1	-1.75242	0.43
10165	0	-1.6818	0.62
10010	1	-1.66364	0
20802	1	-1.63366	0.46
21123	0	-1.61296	0.31
10084	0	-1.61135	0.93
10138	0	-1.60668	0.63
10021	0	-1.56811	0.47
10049	1	-1.5173	-0.05
22502	1	-1.49958	0.33
10114	1	-1.48179	0.42
22310	1	-1.4708	0.3
10055	1	-1.44474	0.35
10097	1	-1.43887	0.39
10193	1	-1.43643	0.95
20607	0	-1.42884	1
10094	0	-1.37593	1
10081	1	-1.36812	0.42
20108	0	-1.36588	0.51
22307	1	-1.34005	0.36
10177	0	-1.31127	1
10016	1	-1.30312	0.28
22305	0	-1.2867	0.54
22302	0	-1.26157	1
23204	0	-1.19797	0.15
10133	0	-1.18921	0.82
10023	0	-1.16971	0.93
10206	1	-1.16933	0.33
20112	1	-1.16881	0.58
10158	0	-1.15525	0.44
10092	1	-1.15145	0.15
21105	0	-1.15123	0.58
10025	0	-1.14579	1
10155	0	-1.12827	0.67
21104	0	-1.03304	0.69
10178	0	-0.99745	1
21121	0	-0.991576	0.58
22313	0	-0.985804	1
10217	1	-0.931348	-0.04
10051	0	-0.930488	0.94
22308	0	-0.915947	0.94
10181	1	-0.863642	0.72
10007	0	-0.859846	0.82
20104	0	-0.839578	0
10200	0	-0.830346	0.78
10107	0	-0.800018	0.38
10168	0	-0.721401	0.04
10121	0	-0.696153	1
10110	0	-0.691552	1
20106	0	-0.690745	0.64
10108	1	-0.677583	0.22
10145	0	-0.67588	0.85
10117	0	-0.672151	1
10035	0	-0.659205	0.79
10071	0	-0.637034	0.73
20105	0	-0.594452	0.64
10125	0	-0.585627	0.3
23210	0	-0.573522	1
10169	0	-0.56198	0.34
21103	0	-0.544842	0.77
20304	0	-0.531407	0.7
20120	0	-0.52925	0.29
10162	0	-0.520333	0.16
10160	0	-0.518627	0.32
10093	0	-0.499133	0
10142	0	-0.494988	0.79
10105	0	-0.438216	1
10057	0	-0.425595	1
10014	0	-0.413739	0.4
10186	1	-0.412021	0.75
10123	0	-0.411542	0.61
10043	0	-0.378042	0.67
10219	0	-0.370369	0.06
10183	0	-0.361749	0.65
10075	0	-0.328013	1
10050	0	-0.324016	1
20307	0	-0.301364	0
10120	0	-0.296588	1
10059	0	-0.294861	1
10011	1	-0.255222	0.87
10192	0	-0.251257	0.67
20801	1	-0.23666	0.36
10216	0	-0.234241	0.33
20302	1	-0.161829	0.84
10111	0	-0.125658	0.49
10187	0	-0.114001	0.41
10018	0	-0.087864	1
10156	0	-0.0577792	0.55
10087	1	-0.0163518	0.56
22319	0	0.0440175	0.77
10054	0	0.0530946	1
10020	0	0.0821177	0.3
21301	0	0.112955	0.69
10194	0	0.135507	1
10060	0	0.135825	1
10128	0	0.161795	0.82
10221	0	0.200027	0.61
10119	0	0.249657	1
10218	0	0.367653	0.43
10034	0	1.09043	0.04
