# Supplementary material for: circ-EGFR is a predictor of response to Cetuximab and a potential target in colorectal cancer
Source: EMBO Mol Med. 2025 Nov 10;17(12):3525–54. doi: 10.1038/s44321-025-00333-0 (PMC12686431; doi:10.1038/s44321-025-00333-0)
Supplement: Supplementary file 13 — Source data Fig. 8 [file 44321_2025_333_MOESM13_ESM.zip › Figure 8/8E/1-Undertreatment.xlsx]

## Sheet: Sheet1
Strategy	Overtreament_Percentage	Overtreatment_CI_lower	Overtreatment_CI_upper	Percentage	CI_lower	CI_upper
1_TreatAll_1-Undertreatment	0.186441	0.101058	0.313267	1	1	1
2_circEGFR_1-Undertreatment	0.244898	0.16611	0.344055	0.9571	0.8754	0.9936
