# Supplementary material for: circ-EGFR is a predictor of response to Cetuximab and a potential target in colorectal cancer
Source: EMBO Mol Med. 2025 Nov 10;17(12):3525–54. doi: 10.1038/s44321-025-00333-0 (PMC12686431; doi:10.1038/s44321-025-00333-0)
Supplement: Supplementary file 13 — Source data Fig. 8 [file 44321_2025_333_MOESM13_ESM.zip › Figure 8/8E/Overtreatment.xlsx]

## Sheet: Sheet1
Strategy	Overtreament_Percentage	Overtreatment_CI_lower	Overtreatment_CI_upper	Percentage	CI_lower	CI_upper
1_TreatAll_Overtreatment	0.796178	0.722992	0.854516	0.2946	0.2142	0.3894
2_circEGFR_Overtreatment	0.22293	0.162097	0.297634	0.0893	0.046	0.162
